# Supplementary material for: Factors associated with viral load re-suppression after enhanced adherence counseling among people living with HIV with an initial high viral load result in selected Nigerian states
Source: PLOS Glob Public Health. 2024 Nov 22;4(11):e0002876. doi: 10.1371/journal.pgph.0002876 (PMC11584108; doi:10.1371/journal.pgph.0002876)
Supplement: S1 Data — (XLSX) [file pgph.0002876.s001.xlsx]

## Sheet: Export
S_No_	State	SEX	Age group	ART_Start	Days_of_ARV_Refill	Current_Regimen_Line	Current_ART_Regimen	Functional_Status_at_last_Visit	Clinical_Staging_at_Last_Visit	VL Result	Date_of_current_viral_load__yyyy	Viral_Load_Indication	Current_ART_Status	ART_enrollment_setting	Enhanced_Adherence_Counselling	Date_of_commencement_of_EAC_yyyy	Number_of_EAC_Sessions_Completed		Repeat_Viral_Load___Post_EAC_VL	Date_of_Repeat_Viral_Load___Post	Repeated VL		TB_status_at_Last_Visit	TB_Screening_Outcome
1	Adamawa	Female	20-29	2021	180	Adult.1st.Line	TDF-3TC-DTG	Working	Stage I				Active	Community	No								No sign or symptoms of TB	No sign or symptoms of TB
2	Adamawa	Male	40+	2020	180	Adult.1st.Line	TDF-3TC-DTG	Working	Stage I	38.1	2021	Routine Monitoring	Active	Facility	No								No sign or symptoms of TB	No sign or symptoms of TB
4	Adamawa	Male	40+	2015	180	Adult.1st.Line	TDF-3TC-DTG	Working	Stage I	81.7	2020	Routine Monitoring	Active	Facility	No								No sign or symptoms of TB	No sign or symptoms of TB
5	Adamawa	Male	40+	2020	180	Adult.1st.Line	TDF-3TC-DTG	Working	Stage I	419	2022	Routine Monitoring	Active	Facility	No								No sign or symptoms of TB	No sign or symptoms of TB
8	Adamawa	Female	40+	2016	180	Adult.1st.Line	TDF-3TC-DTG	Working	Stage I	0	2019	Targeted Monitoring	Active	Facility	No								No sign or symptoms of TB	No sign or symptoms of TB
9	Adamawa	Female	30-39	2018	180	Adult.1st.Line	TDF-3TC-DTG	Working	Stage II				Active	Facility	No								No sign or symptoms of TB	No sign or symptoms of TB
11	Adamawa	Female	30-39	2014	180	Adult.1st.Line	TDF-3TC-DTG	Working	Stage I	1617	2021	Routine Monitoring	Active	Facility	Yes	2021	3	2021	Yes	2022			No sign or symptoms of TB	No sign or symptoms of TB
12	Adamawa	Female	40+	2021	180	Adult.1st.Line	TDF-3TC-DTG	Working	Stage I	20	2022	Routine Monitoring	Active	Facility	No								No sign or symptoms of TB	No sign or symptoms of TB
13	Adamawa	Female	40+	2020	180	Adult.1st.Line	TDF-3TC-DTG	Working	Stage I	26.1	2022	Routine Monitoring	Active	Facility	Yes	2021	3	2021	Yes	2021	26.1	2022	No sign or symptoms of TB	No sign or symptoms of TB
15	Adamawa	Female	30-39	2020	90	Adult.2nd.Line	TDF-3TC-LPV/r	Working	Stage I	497	2022	Routine Monitoring	Active-Transfer In	Facility	Yes	2021	3	2021	Yes	2022	497	2022	No sign or symptoms of TB	No sign or symptoms of TB
16	Adamawa	Female	30-39	2014	180	Adult.1st.Line	TDF-3TC-DTG	Working	Stage I	0	2019	Targeted Monitoring	Active	Facility	No								No sign or symptoms of TB	No sign or symptoms of TB
17	Adamawa	Female	20-29	2020	180	Adult.1st.Line	TDF-3TC-DTG	Working	Stage I	39.8	2021	Routine Monitoring	Active	Facility	No								No sign or symptoms of TB	No sign or symptoms of TB
18	Adamawa	Male	40+	2020	180	Adult.1st.Line	TDF-3TC-DTG	Working	Stage I	20	2022	Routine Monitoring	Active	Facility	No								No sign or symptoms of TB	No sign or symptoms of TB
19	Adamawa	Female	30-39	2015	180	Adult.1st.Line	TDF-3TC-DTG	Working	Stage I	83.8	2021	Routine Monitoring	Active	Facility	No								No sign or symptoms of TB	No sign or symptoms of TB
20	Adamawa	Male	40+	2022	180	Adult.1st.Line	TDF-3TC-DTG	Working	Stage I				Active	Facility	No								Currently on TPT	No sign or symptoms of TB
22	Adamawa	Female	40+	2016	180	Adult.1st.Line	TDF-3TC-DTG	Working	Stage I	0	2021	Routine Monitoring	Active	Facility	No								No sign or symptoms of TB	No sign or symptoms of TB
23	Adamawa	Male	40+	2016	180	Adult.1st.Line	TDF-3TC-DTG	Working	Stage I	0	2021	Routine Monitoring	Active	Facility	No								No sign or symptoms of TB	No sign or symptoms of TB
24	Adamawa	Female	30-39	2020	180	Adult.1st.Line	TDF-3TC-DTG	Working	Stage I	254	2022	Routine Monitoring	Active	Facility	No								No sign or symptoms of TB	No sign or symptoms of TB
26	Adamawa	Female	40+	2012	180	Adult.1st.Line	TDF-3TC-DTG	Working	Stage I	103	2021	Routine Monitoring	Active	Facility	No								No sign or symptoms of TB	No sign or symptoms of TB
27	Adamawa	Female	40+	2017	180	Adult.1st.Line	TDF-3TC-DTG	Working	Stage I	49.7	2022	Routine Monitoring	Active	Facility	No								No sign or symptoms of TB	No sign or symptoms of TB
32	Adamawa	Female	40+	2019	180	Adult.1st.Line	TDF-3TC-DTG	Working	Stage I				Active-Transfer In	Facility	No								No sign or symptoms of TB	No sign or symptoms of TB
35	Adamawa	Female	40+	2020	180	Adult.1st.Line	TDF-3TC-DTG	Working	Stage I	20	2022	Routine Monitoring	Active	Facility	No								No sign or symptoms of TB	No sign or symptoms of TB
37	Adamawa	Male	40+	2014	180	Adult.1st.Line	TDF-3TC-DTG	Working	Stage I				Active	Facility	No								No sign or symptoms of TB	No sign or symptoms of TB
38	Adamawa	Female	40+	2019	180	Adult.1st.Line	TDF-3TC-DTG	Working	Stage I	304	2021	Routine Monitoring	Active-Transfer In	Facility	No								No sign or symptoms of TB	No sign or symptoms of TB
39	Adamawa	Female	30-39	2015	180	Adult.1st.Line	TDF-3TC-DTG	Working	Stage I	20	2022	Routine Monitoring	Active	Facility	No								No sign or symptoms of TB	No sign or symptoms of TB
40	Adamawa	Female	30-39	2020	180	Adult.1st.Line	TDF-3TC-DTG	Working	Stage I	0	2021	Targeted Monitoring	Active	Facility	No								No sign or symptoms of TB	No sign or symptoms of TB
41	Adamawa	Female	40+	2009	180	Adult.1st.Line	TDF-3TC-DTG	Working	Stage I	0	2021	Routine Monitoring	Active-Transfer In	Facility	No								No sign or symptoms of TB	No sign or symptoms of TB
42	Adamawa	Male	30-39	2021	180	Adult.1st.Line	TDF-3TC-DTG	Working	Stage I	180	2022	Routine Monitoring	Active	Facility	No								No sign or symptoms of TB	No sign or symptoms of TB
44	Adamawa	Female	40+	2020	180	Adult.1st.Line	TDF-3TC-DTG	Bedridden	Stage III	20	2022	Routine Monitoring	Active	Facility	No								No sign or symptoms of TB	No sign or symptoms of TB
47	Adamawa	Female	30-39	2021	180	Adult.1st.Line	TDF-3TC-DTG	Working	Stage I				Active	Facility	No								No sign or symptoms of TB	No sign or symptoms of TB
49	Adamawa	Female	20-29	2014	180	Adult.1st.Line	TDF-3TC-DTG	Working	Stage I	36	2021	Routine Monitoring	Active	Facility	No								No sign or symptoms of TB	No sign or symptoms of TB
50	Adamawa	Female	10-19	2021	180	Adult.1st.Line	TDF-3TC-DTG	Working	Stage I	22.7	2022	Routine Monitoring	Active	Facility	No								No sign or symptoms of TB	No sign or symptoms of TB
52	Adamawa	Female	20-29	2021	90	Adult.2nd.Line	AZT-3TC-LPV/r	Working	Stage I	20	2022	Routine Monitoring	Active	Community	No								No sign or symptoms of TB	No sign or symptoms of TB
54	Adamawa	Male	40+	2017	180	Adult.1st.Line	TDF-3TC-DTG	Working	Stage I	20	2022	Routine Monitoring	Active	Facility	No								No sign or symptoms of TB	No sign or symptoms of TB
55	Adamawa	Female	30-39	2018	180	Adult.1st.Line	TDF-3TC-DTG	Working	Stage I	92.8	2022	Routine Monitoring	Active	Facility	Yes	2021	3	2021	Yes	2021	92.8	2022	No sign or symptoms of TB	No sign or symptoms of TB
58	Adamawa	Female	40+	2021	180	Adult.1st.Line	TDF-3TC-DTG	Working	Stage I				Active	Facility	No								No sign or symptoms of TB	No sign or symptoms of TB
59	Adamawa	Male	30-39	2020	180	Adult.1st.Line	TDF-3TC-DTG	Working	Stage I	234	2021	Routine Monitoring	Active	Facility	No								No sign or symptoms of TB	No sign or symptoms of TB
60	Adamawa	Female	30-39	2010	180	Adult.1st.Line	TDF-3TC-DTG	Working	Stage I	20	2022	Routine Monitoring	Active-Transfer In	Facility	No								No sign or symptoms of TB	No sign or symptoms of TB
61	Adamawa	Male	40+	2020	180	Adult.1st.Line	TDF-3TC-DTG	Working	Stage I				Active-Restart	Facility	No								No sign or symptoms of TB	No sign or symptoms of TB
62	Adamawa	Female	30-39	2021	180	Adult.1st.Line	TDF-3TC-DTG	Working	Stage I	123	2022	Routine Monitoring	Active	Facility	No								No sign or symptoms of TB	No sign or symptoms of TB
63	Adamawa	Male	40+	2011	180	Adult.1st.Line	TDF-3TC-DTG	Working	Stage I	265	2022	Routine Monitoring	Active	Facility	No								No sign or symptoms of TB	No sign or symptoms of TB
65	Adamawa	Female	40+	2019	180	Adult.1st.Line	TDF-3TC-DTG	Working	Stage I	20	2022	Routine Monitoring	Active	Facility	No								No sign or symptoms of TB	No sign or symptoms of TB
66	Adamawa	Female	30-39	2020	180	Adult.1st.Line	TDF-3TC-DTG	Working	Stage I	20	2022	Routine Monitoring	Active	Facility	No								No sign or symptoms of TB	No sign or symptoms of TB
68	Adamawa	Female	30-39	2019	180	Adult.1st.Line	TDF-3TC-DTG	Working	Stage I				Active	Facility	No								No sign or symptoms of TB	No sign or symptoms of TB
70	Adamawa	Male	40+	2021	180	Adult.1st.Line	TDF-3TC-DTG	Working	Stage I				Active	Facility	No								No sign or symptoms of TB	No sign or symptoms of TB
72	Adamawa	Male	30-39	2016	180	Adult.1st.Line	TDF-3TC-DTG	Working	Stage I	0	2020	Routine Monitoring	Active	Facility	No								No sign or symptoms of TB	No sign or symptoms of TB
74	Adamawa	Female	30-39	2016	180	Adult.1st.Line	TDF-3TC-DTG	Working	Stage I	20	2021	Routine Monitoring	Active	Facility	No								No sign or symptoms of TB	No sign or symptoms of TB
75	Adamawa	Female	30-39	2018	180	Adult.1st.Line	TDF-3TC-DTG	Working	Stage II	217	2021	Routine Monitoring	Active	Facility	No								No sign or symptoms of TB	No sign or symptoms of TB
76	Adamawa	Female	40+	2021	180	Adult.1st.Line	TDF-3TC-DTG	Working	Stage I	20	2022	Routine Monitoring	Active	Community	No								No sign or symptoms of TB	No sign or symptoms of TB
77	Adamawa	Male	40+	2015	180	Adult.1st.Line	TDF-3TC-DTG	Working	Stage I	83.9	2022	Routine Monitoring	Active-Restart	Facility	No								No sign or symptoms of TB	No sign or symptoms of TB
78	Adamawa	Female	30-39	2015	180	Adult.1st.Line	TDF-3TC-DTG	Working	Stage I	20	2022	Routine Monitoring	Active	Facility	No								No sign or symptoms of TB	No sign or symptoms of TB
79	Adamawa	Female	40+	2017	180	Adult.1st.Line	TDF-3TC-DTG	Working	Stage I	20	2022	Routine Monitoring	Active-Restart	Facility	No								No sign or symptoms of TB	No sign or symptoms of TB
80	Adamawa	Male	40+	2015	180	Adult.1st.Line	TDF-3TC-DTG	Working	Stage I	72	2021	Routine Monitoring	Active	Facility	No								No sign or symptoms of TB	No sign or symptoms of TB
81	Adamawa	Male	40+	2015	180	Adult.1st.Line	TDF-3TC-DTG	Working	Stage I	20	2021	Routine Monitoring	Active	Facility	No								No sign or symptoms of TB	No sign or symptoms of TB
82	Adamawa	Female	30-39	2015	180	Adult.1st.Line	TDF-3TC-DTG	Working	Stage I	0	2021	Routine Monitoring	Active	Facility	No								No sign or symptoms of TB	No sign or symptoms of TB
83	Adamawa	Male	30-39	2018	180	Adult.1st.Line	TDF-3TC-DTG	Working	Stage I	28.7	2022	Routine Monitoring	Active	Facility	No								No sign or symptoms of TB	No sign or symptoms of TB
90	Adamawa	Female	30-39	2020	180	Adult.1st.Line	TDF-3TC-DTG	Working	Stage I				Active-Transfer In	Facility	No								No sign or symptoms of TB	No sign or symptoms of TB
91	Adamawa	Female	30-39	2021	180	Adult.1st.Line	TDF-3TC-DTG	Working	Stage I				Active	Community	No								No sign or symptoms of TB	No sign or symptoms of TB
92	Adamawa	Female	40+	2017	180	Adult.1st.Line	TDF-3TC-DTG	Working	Stage I	23.9	2021	Routine Monitoring	Active	Facility	No								No sign or symptoms of TB	No sign or symptoms of TB
93	Adamawa	Female	40+	2018	180	Adult.1st.Line	TDF-3TC-DTG	Working	Stage II	20	2021	Routine Monitoring	Active	Facility	No								No sign or symptoms of TB	No sign or symptoms of TB
94	Adamawa	Female	40+	2015	180	Adult.1st.Line	TDF-3TC-DTG	Working	Stage II	22400	2022	Targeted Monitoring	Active	Facility	Yes	2022	3	2022	Yes	2022			No sign or symptoms of TB	No sign or symptoms of TB
95	Adamawa	Male	30-39	2015	180	Adult.1st.Line	TDF-3TC-DTG	Working	Stage I	20	2021	Routine Monitoring	Active	Facility	No								No sign or symptoms of TB	No sign or symptoms of TB
98	Adamawa	Female	20-29	2020	180	Adult.1st.Line	TDF-3TC-DTG	Working	Stage I				Active	Facility	No								No sign or symptoms of TB	No sign or symptoms of TB
99	Adamawa	Male	40+	2016	180	Adult.1st.Line	TDF-3TC-DTG	Working	Stage I	20	2022	Routine Monitoring	Active	Facility	Yes	2021	3	2021	Yes	2022	20	2022	No sign or symptoms of TB	No sign or symptoms of TB
100	Adamawa	Female	30-39	2016	180	Adult.1st.Line	TDF-3TC-DTG	Working	Stage I	20	2022	Routine Monitoring	Active	Facility	No								No sign or symptoms of TB	No sign or symptoms of TB
101	Adamawa	Male	30-39	2018	180	Adult.1st.Line	TDF-3TC-DTG	Working	Stage I	20	2022	Routine Monitoring	Active	Facility	No								No sign or symptoms of TB	No sign or symptoms of TB
102	Adamawa	Male	40+	2022	180	Adult.1st.Line	TDF-3TC-DTG	Working	Stage II				Active	Community	No								No sign or symptoms of TB	No sign or symptoms of TB
103	Adamawa	Female	30-39	2020	180	Adult.1st.Line	TDF-3TC-DTG	Working	Stage I				Active	Facility	No								No sign or symptoms of TB	No sign or symptoms of TB
104	Adamawa	Female	30-39	2016	180	Adult.1st.Line	TDF-3TC-DTG	Working	Stage II	0	2021	Routine Monitoring	Active	Facility	No								No sign or symptoms of TB	No sign or symptoms of TB
108	Adamawa	Male	0-9	2021	90	Peds.1st.Line	ABC-3TC-pDTG	Working	Stage I	20	2022	Routine Monitoring	Active	Facility	No								No sign or symptoms of TB	No sign or symptoms of TB
111	Adamawa	Male	40+	2015	180	Adult.1st.Line	TDF-3TC-DTG	Working	Stage I				Active	Facility	No								No sign or symptoms of TB	No sign or symptoms of TB
112	Adamawa	Male	40+	2021	180	Adult.1st.Line	TDF-3TC-DTG	Working	Stage I				Active	Community	No								No sign or symptoms of TB	No sign or symptoms of TB
113	Adamawa	Female	40+	2010	180	Adult.1st.Line	TDF-3TC-DTG	Working	Stage I	1475	2021	Targeted Monitoring	Active	Facility	Yes	2021	3	2021	Yes	2022			No sign or symptoms of TB	No sign or symptoms of TB
114	Adamawa	Female	30-39	2019	180	Adult.1st.Line	TDF-3TC-DTG	Working	Stage I	1410	2021	Routine Monitoring	Active	Facility	Yes	2022	3	2022	Yes	2022			No sign or symptoms of TB	No sign or symptoms of TB
116	Adamawa	Male	30-39	2019	180	Adult.1st.Line	TDF-3TC-DTG	Working	Stage I	0	2021	Routine Monitoring	Active	Facility	No								No sign or symptoms of TB	No sign or symptoms of TB
118	Adamawa	Male	40+	2017	180	Adult.1st.Line	TDF-3TC-DTG	Working	Stage I	301	2021	Routine Monitoring	Active	Facility	No								No sign or symptoms of TB	No sign or symptoms of TB
119	Adamawa	Female	30-39	2020	180	Adult.1st.Line	TDF-3TC-DTG	Working	Stage I	54	2021	Routine Monitoring	Active	Facility	No								No sign or symptoms of TB	No sign or symptoms of TB
123	Adamawa	Male	40+	2015	180	Adult.1st.Line	TDF-3TC-DTG	Working	Stage I				Active-Transfer In	Facility	No								No sign or symptoms of TB	No sign or symptoms of TB
127	Adamawa	Female	30-39	2019	180	Adult.1st.Line	TDF-3TC-DTG	Working	Stage I	20	2022	Routine Monitoring	Active	Facility	No								No sign or symptoms of TB	No sign or symptoms of TB
128	Adamawa	Female	30-39	2017	180	Adult.1st.Line	TDF-3TC-DTG	Working	Stage I	20	2021	Routine Monitoring	Active	Facility	No								No sign or symptoms of TB	No sign or symptoms of TB
129	Adamawa	Female	30-39	2015	180	Adult.1st.Line	TDF-3TC-DTG	Working	Stage I	42400	2020	Routine Monitoring	Active	Facility	Yes	2021	3	2021	Yes	2022			No sign or symptoms of TB	No sign or symptoms of TB
131	Adamawa	Female	30-39	2018	180	Adult.1st.Line	TDF-3TC-DTG	Working	Stage I	29.3	2021	Routine Monitoring	Active	Facility	No								No sign or symptoms of TB	No sign or symptoms of TB
132	Adamawa	Female	30-39	2015	180	Adult.1st.Line	TDF-3TC-DTG	Working	Stage I	0	2021	Routine Monitoring	Active	Facility	No								No sign or symptoms of TB	No sign or symptoms of TB
133	Adamawa	Female	30-39	2014	180	Adult.1st.Line	TDF-3TC-DTG	Working	Stage II				Active	Facility	No								No sign or symptoms of TB	No sign or symptoms of TB
134	Adamawa	Male	30-39	2020	180	Adult.1st.Line	TDF-3TC-DTG	Working	Stage I	103	2021	Targeted Monitoring	Active-Restart	Facility	No								No sign or symptoms of TB	No sign or symptoms of TB
135	Adamawa	Male	30-39	2015	180	Adult.1st.Line	TDF-3TC-DTG	Working	Stage I	20	2021	Routine Monitoring	Active	Facility	No								No sign or symptoms of TB	No sign or symptoms of TB
139	Adamawa	Female	30-39	2016	180	Adult.1st.Line	TDF-3TC-DTG	Working	Stage I	1680000	2022	Targeted Monitoring	Active-Restart	Facility	Yes	2022	3	2022	Yes	2022			No sign or symptoms of TB	No sign or symptoms of TB
140	Adamawa	Male	40+	2018	180	Adult.1st.Line	TDF-3TC-DTG	Working	Stage I	0	2021	Routine Monitoring	Active	Facility	No								No sign or symptoms of TB	No sign or symptoms of TB
142	Adamawa	Female	10-19	2019	90	Peds.1st.Line	ABC-3TC-pDTG	Working	Stage I	512000	2021	Targeted Monitoring	Active	Facility	Yes	2021	3	2022	Yes	2022			No sign or symptoms of TB	No sign or symptoms of TB
144	Adamawa	Female	40+	2012	180	Adult.1st.Line	TDF-3TC-DTG	Working	Stage I	161	2022	Routine Monitoring	Active	Facility	No								No sign or symptoms of TB	No sign or symptoms of TB
146	Adamawa	Female	30-39	2018	180	Adult.1st.Line	TDF-3TC-DTG	Working	Stage I	269	2021	Routine Monitoring	Active-Restart	Facility	Yes	2021	3	2021	Yes	2021	269	2021	No sign or symptoms of TB	No sign or symptoms of TB
150	Adamawa	Female	30-39	2020	180	Adult.1st.Line	TDF-3TC-DTG	Working	Stage I	23.4	2021	Routine Monitoring	Active	Facility	Yes	2021	3	2021	Yes	2021	23.4	2021	No sign or symptoms of TB	No sign or symptoms of TB
151	Adamawa	Female	30-39	2017	180	Adult.1st.Line	TDF-3TC-DTG	Working	Stage I	24315	2021	Targeted Monitoring	Active-Restart	Facility	Yes	2021	3	2021	Yes	2022			No sign or symptoms of TB	No sign or symptoms of TB
153	Adamawa	Female	30-39	2021	180	Adult.1st.Line	TDF-3TC-DTG	Working	Stage I	25.6	2021	Routine Monitoring	Active	Facility	No								No sign or symptoms of TB	No sign or symptoms of TB
154	Adamawa	Female	30-39	2015	180	Adult.1st.Line	TDF-3TC-DTG	Working	Stage I	680000	2021	Targeted Monitoring	Active-Transfer In	Facility	Yes	2022	3	2022	Yes	2022			No sign or symptoms of TB	No sign or symptoms of TB
156	Adamawa	Female	20-29	2018	180	Adult.1st.Line	TDF-3TC-DTG	Working	Stage I	20	2022	Routine Monitoring	Active-Restart	Facility	No								No sign or symptoms of TB	No sign or symptoms of TB
157	Adamawa	Female	0-9	2021	90	Peds.1st.Line	ABC-3TC-pDTG	Working	Stage I	249	2021	Targeted Monitoring	Active	Facility	No								No sign or symptoms of TB	No sign or symptoms of TB
158	Adamawa	Female	30-39	2015	180	Adult.1st.Line	TDF-3TC-DTG	Working	Stage I				Active-Restart	Facility	No								No sign or symptoms of TB	No sign or symptoms of TB
159	Adamawa	Male	40+	2016	180	Adult.1st.Line	TDF-3TC-DTG	Working	Stage I	62.1	2022	Routine Monitoring	Active	Facility	No								No sign or symptoms of TB	No sign or symptoms of TB
160	Adamawa	Male	30-39	2015	180	Adult.1st.Line	TDF-3TC-DTG	Working	Stage I	23	2022	Routine Monitoring	Active-Transfer In	Facility	No								No sign or symptoms of TB	No sign or symptoms of TB
163	Adamawa	Female	40+	2014	180	Adult.1st.Line	TDF-3TC-DTG	Working	Stage I	76	2022	Routine Monitoring	Active	Facility	No								No sign or symptoms of TB	No sign or symptoms of TB
165	Adamawa	Female	10-19	2015	90	Peds.1st.Line	ABC-3TC-pDTG	Working	Stage I	9280	2021	Targeted Monitoring	Active	Facility	Yes	2021	3	2022	Yes	2022			No sign or symptoms of TB	No sign or symptoms of TB
166	Adamawa	Female	30-39	2018	180	Adult.1st.Line	TDF-3TC-DTG	Working	Stage I	207	2021	Routine Monitoring	Active	Facility	Yes	2021	3	2021	Yes	2021	207	2021	No sign or symptoms of TB	No sign or symptoms of TB
168	Adamawa	Female	40+	2015	180	Adult.1st.Line	TDF-3TC-DTG	Working	Stage I	20	2022	Routine Monitoring	Active	Facility	No								No sign or symptoms of TB	No sign or symptoms of TB
169	Adamawa	Female	40+	2020	180	Adult.1st.Line	TDF-3TC-DTG	Working	Stage I	20	2022	Routine Monitoring	Active-Transfer In	Facility	No								No sign or symptoms of TB	No sign or symptoms of TB
170	Adamawa	Female	20-29	2016	180	Adult.1st.Line	TDF-3TC-DTG	Working	Stage I	51	2021	Routine Monitoring	Active	Facility	No								No sign or symptoms of TB	No sign or symptoms of TB
171	Adamawa	Male	40+	2016	180	Adult.1st.Line	TDF-3TC-DTG	Working	Stage I	20	2022	Routine Monitoring	Active	Facility	No								No sign or symptoms of TB	No sign or symptoms of TB
172	Adamawa	Female	30-39	2017	180	Adult.1st.Line	TDF-3TC-DTG	Working	Stage I	20	2022	Routine Monitoring	Active	Facility	No								No sign or symptoms of TB	No sign or symptoms of TB
173	Adamawa	Female	40+	2017	180	Adult.1st.Line	TDF-3TC-DTG	Working	Stage I				Active-Restart	Facility	No								No sign or symptoms of TB	No sign or symptoms of TB
174	Adamawa	Female	40+	2014	180	Adult.1st.Line	TDF-3TC-DTG	Working	Stage I	0	2021	Routine Monitoring	Active	Facility	No								No sign or symptoms of TB	No sign or symptoms of TB
176	Adamawa	Male	20-29	2017	180	Adult.1st.Line	TDF-3TC-DTG	Ambulatory	Stage II				Active-Restart	Facility	No								No sign or symptoms of TB	No sign or symptoms of TB
178	Adamawa	Female	30-39	2010	180	Adult.1st.Line	TDF-3TC-DTG	Working	Stage I	0	2021	Routine Monitoring	Active	Facility	No								No sign or symptoms of TB	No sign or symptoms of TB
180	Adamawa	Female	30-39	2020	180	Adult.1st.Line	TDF-3TC-DTG	Working	Stage I	88.4	2022	Routine Monitoring	Active	Facility	No								No sign or symptoms of TB	No sign or symptoms of TB
182	Adamawa	Female	40+	2020	180	Adult.1st.Line	TDF-3TC-DTG	Working	Stage I	0	2021	Routine Monitoring	Active-Transfer In	Facility	No								No sign or symptoms of TB	No sign or symptoms of TB
185	Adamawa	Female	40+	2014	180	Adult.1st.Line	TDF-3TC-DTG	Working	Stage I	20	2022	Routine Monitoring	Active	Facility	No								No sign or symptoms of TB	No sign or symptoms of TB
186	Adamawa	Male	30-39	2021	180	Adult.1st.Line	TDF-3TC-DTG	Working	Stage I	31.3	2022	Routine Monitoring	Active	Facility	No								No sign or symptoms of TB	No sign or symptoms of TB
187	Adamawa	Female	30-39	2015	180	Adult.1st.Line	TDF-3TC-DTG	Working	Stage I	127	2021	Routine Monitoring	Active	Facility	No								No sign or symptoms of TB	No sign or symptoms of TB
188	Adamawa	Female	30-39	2021	180	Adult.1st.Line	TDF-3TC-DTG	Working	Stage I				Active	Facility	No								No sign or symptoms of TB	No sign or symptoms of TB
194	Adamawa	Female	30-39	2017	180	Adult.1st.Line	TDF-3TC-DTG	Working	Stage I	0	2021	Routine Monitoring	Active	Facility	Yes	2021	3	2021	Yes	2021	0	2021	No sign or symptoms of TB	No sign or symptoms of TB
195	Adamawa	Female	40+	2020	180	Adult.1st.Line	TDF-3TC-DTG	Working	Stage II	20	2022	Routine Monitoring	Active	Facility	No								No sign or symptoms of TB	No sign or symptoms of TB
196	Adamawa	Male	40+	2017	180	Adult.1st.Line	TDF-3TC-DTG	Working	Stage I				Active-Restart	Facility	No								No sign or symptoms of TB	No sign or symptoms of TB
198	Adamawa	Male	30-39	2021	180	Adult.1st.Line	TDF-3TC-DTG	Working	Stage I	20	2021	Routine Monitoring	Active	Facility	No								No sign or symptoms of TB	No sign or symptoms of TB
200	Adamawa	Male	40+	2021	180	Adult.1st.Line	TDF-3TC-DTG	Working	Stage I				Active	Facility	No								No sign or symptoms of TB	No sign or symptoms of TB
201	Adamawa	Female	30-39	2019	180	Adult.1st.Line	TDF-3TC-DTG	Working	Stage I	120	2020	Routine Monitoring	Active	Facility	No								No sign or symptoms of TB	No sign or symptoms of TB
202	Adamawa	Male	40+	2021	180	Adult.1st.Line	TDF-3TC-DTG	Working	Stage I	30.9	2021	Routine Monitoring	Active	Facility	No								No sign or symptoms of TB	No sign or symptoms of TB
203	Adamawa	Female	20-29	2021	180	Adult.1st.Line	TDF-3TC-DTG	Working	Stage I	248	2021	Routine Monitoring	Active	Facility	No								No sign or symptoms of TB	No sign or symptoms of TB
205	Adamawa	Male	40+	2014	180	Adult.1st.Line	TDF-3TC-DTG	Working	Stage I	172	2021	Routine Monitoring	Active	Facility	No								No sign or symptoms of TB	No sign or symptoms of TB
206	Adamawa	Female	40+	2022	180	Adult.1st.Line	TDF-3TC-DTG	Working	Stage I				Active	Facility	No								No sign or symptoms of TB	No sign or symptoms of TB
210	Adamawa	Male	40+	2021	180	Adult.1st.Line	TDF-3TC-DTG	Working	Stage I				Active	Facility	No								No sign or symptoms of TB	No sign or symptoms of TB
212	Adamawa	Female	30-39	2014	180	Adult.1st.Line	TDF-3TC-DTG	Working	Stage I				Active	Facility	No								No sign or symptoms of TB	No sign or symptoms of TB
213	Adamawa	Female	20-29	2018	180	Adult.1st.Line	TDF-3TC-DTG	Working	Stage I	5.1	2022	Routine Monitoring	Active	Facility	Yes	2021	3	2021	Yes	2022	5.1	2022	No sign or symptoms of TB	No sign or symptoms of TB
214	Adamawa	Female	30-39	2016	180	Adult.1st.Line	TDF-3TC-DTG	Working	Stage I				Active-Restart	Facility	No								No sign or symptoms of TB	No sign or symptoms of TB
215	Adamawa	Female	30-39	2019	180	Adult.1st.Line	TDF-3TC-DTG	Working	Stage I	68.9	2022	Routine Monitoring	Active	Facility	No								No sign or symptoms of TB	No sign or symptoms of TB
216	Adamawa	Female	30-39	2021	180	Adult.1st.Line	TDF-3TC-DTG	Working	Stage I	184	2021	Routine Monitoring	Active	Facility	No								No sign or symptoms of TB	No sign or symptoms of TB
217	Adamawa	Male	40+	2016	180	Adult.1st.Line	TDF-3TC-DTG	Working	Stage I	767	2022	Routine Monitoring	Active	Facility	No								No sign or symptoms of TB	No sign or symptoms of TB
218	Adamawa	Female	40+	2015	180	Adult.1st.Line	TDF-3TC-DTG	Working	Stage I	20	2022	Routine Monitoring	Active	Facility	No								No sign or symptoms of TB	No sign or symptoms of TB
219	Adamawa	Female	30-39	2020	180	Adult.1st.Line	TDF-3TC-DTG	Working	Stage I	307219	2021	Targeted Monitoring	Active	Facility	Yes	2021	3	2021	Yes	2022			No sign or symptoms of TB	No sign or symptoms of TB
220	Adamawa	Female	30-39	2020	180	Adult.1st.Line	TDF-3TC-DTG	Working	Stage I	0	2021	Routine Monitoring	Active	Facility	No								No sign or symptoms of TB	No sign or symptoms of TB
221	Adamawa	Male	30-39	2019	180	Adult.1st.Line	TDF-3TC-DTG	Working	Stage I				Active	Facility	No								No sign or symptoms of TB	No sign or symptoms of TB
223	Adamawa	Female	40+	2011	180	Adult.1st.Line	TDF-3TC-DTG	Working	Stage I	20	2022	Routine Monitoring	Active-Transfer In	Facility	No								No sign or symptoms of TB	No sign or symptoms of TB
224	Adamawa	Male	40+	2022	180	Adult.1st.Line	TDF-3TC-DTG	Working	Stage I				Active	Facility	No								Currently on TPT	No sign or symptoms of TB
226	Adamawa	Female	30-39	2020	180	Adult.1st.Line	TDF-3TC-DTG	Working	Stage I	20	2022	Routine Monitoring	Active	Facility	Yes	2021	3	2021	Yes	2021	20	2022	No sign or symptoms of TB	No sign or symptoms of TB
227	Adamawa	Male	40+	2021	180	Adult.1st.Line	TDF-3TC-DTG	Working	Stage I	20	2022	Routine Monitoring	Active	Facility	No								No sign or symptoms of TB	No sign or symptoms of TB
228	Adamawa	Female	40+	2020	180	Adult.1st.Line	TDF-3TC-DTG	Working	Stage I	273	2022	Routine Monitoring	Active	Facility	No								No sign or symptoms of TB	No sign or symptoms of TB
231	Adamawa	Male	30-39	2020	180	Adult.1st.Line	TDF-3TC-DTG	Working	Stage I	30.7	2022	Routine Monitoring	Active-Transfer In	Facility	No								No sign or symptoms of TB	No sign or symptoms of TB
232	Adamawa	Female	40+	2016	180	Adult.1st.Line	TDF-3TC-DTG	Working	Stage I	0	2021	Routine Monitoring	Active	Facility	No								No sign or symptoms of TB	No sign or symptoms of TB
233	Adamawa	Female	40+	2017	180	Adult.1st.Line	TDF-3TC-DTG	Working	Stage I	20	2022	Routine Monitoring	Active-Transfer In	Facility	No								No sign or symptoms of TB	No sign or symptoms of TB
235	Adamawa	Female	40+	2015	180	Adult.1st.Line	TDF-3TC-DTG	Working	Stage I	20	2022	Routine Monitoring	Active-Restart	Facility	No								No sign or symptoms of TB	No sign or symptoms of TB
237	Adamawa	Male	40+	2021	180	Adult.1st.Line	TDF-3TC-DTG	Working	Stage II	29.4	2021	Routine Monitoring	Active	Facility	No								No sign or symptoms of TB	No sign or symptoms of TB
238	Adamawa	Female	40+	2019	180	Adult.1st.Line	TDF-3TC-DTG	Working	Stage I	83.3	2021	Routine Monitoring	Active	Facility	No								No sign or symptoms of TB	No sign or symptoms of TB
239	Adamawa	Male	30-39	2018	180	Adult.1st.Line	TDF-3TC-DTG	Working	Stage I	20	2021	Routine Monitoring	Active-Restart	Facility	No								No sign or symptoms of TB	No sign or symptoms of TB
241	Adamawa	Female	20-29	2018	180	Adult.1st.Line	TDF-3TC-DTG	Working	Stage I	82107	2018	Targeted Monitoring	Active	Facility	Yes	2022	2	2022	No				No sign or symptoms of TB	No sign or symptoms of TB
242	Adamawa	Female	20-29	2017	180	Adult.1st.Line	TDF-3TC-DTG	Working	Stage I	0	2021	Routine Monitoring	Active	Facility	No								No sign or symptoms of TB	No sign or symptoms of TB
243	Adamawa	Male	30-39	2015	180	Adult.1st.Line	TDF-3TC-DTG	Working	Stage I	33.5	2022	Routine Monitoring	Active	Facility	No								No sign or symptoms of TB	No sign or symptoms of TB
245	Adamawa	Female	30-39	2014	180	Adult.1st.Line	TDF-3TC-DTG	Working	Stage I	102	2021	Routine Monitoring	Active-Transfer In	Facility	No								No sign or symptoms of TB	No sign or symptoms of TB
246	Adamawa	Female	30-39	2015	180	Adult.1st.Line	TDF-3TC-DTG	Working	Stage I	20	2022	Routine Monitoring	Active	Facility	No								No sign or symptoms of TB	No sign or symptoms of TB
247	Adamawa	Female	30-39	2015	180	Adult.1st.Line	TDF-3TC-DTG	Working	Stage I	25.1	2022	Routine Monitoring	Active	Facility	No								No sign or symptoms of TB	No sign or symptoms of TB
249	Adamawa	Male	19-20	2017	180	Adult.1st.Line	TDF-3TC-DTG	Working	Stage I	44.8	2022	Routine Monitoring	Active	Facility	No								No sign or symptoms of TB	No sign or symptoms of TB
250	Adamawa	Male	40+	2017	180	Adult.1st.Line	TDF-3TC-DTG	Working	Stage I	162	2021	Routine Monitoring	Active	Facility	No								No sign or symptoms of TB	No sign or symptoms of TB
251	Adamawa	Female	30-39	2015	180	Adult.1st.Line	TDF-3TC-DTG	Working	Stage I	20	2020	Routine Monitoring	Active	Facility	No								No sign or symptoms of TB	No sign or symptoms of TB
253	Adamawa	Male	40+	2020	180	Adult.1st.Line	TDF-3TC-DTG	Working	Stage I	0	2021	Routine Monitoring	Active	Facility	No								No sign or symptoms of TB	No sign or symptoms of TB
254	Adamawa	Male	40+	2018	180	Adult.1st.Line	TDF-3TC-DTG	Working	Stage I	214	2022	Routine Monitoring	Active-Restart	Facility	No								No sign or symptoms of TB	No sign or symptoms of TB
257	Adamawa	Female	40+	2015	180	Adult.1st.Line	TDF-3TC-DTG	Working	Stage I	20	2021	Routine Monitoring	Active	Facility	No								No sign or symptoms of TB	No sign or symptoms of TB
258	Adamawa	Female	40+	2019	180	Adult.1st.Line	TDF-3TC-DTG	Working	Stage I	20	2021	Routine Monitoring	Active	Facility	No								No sign or symptoms of TB	No sign or symptoms of TB
259	Adamawa	Female	40+	2015	180	Adult.1st.Line	TDF-3TC-DTG	Working	Stage I	20	2022	Routine Monitoring	Active	Facility	No								No sign or symptoms of TB	No sign or symptoms of TB
261	Adamawa	Female	40+	2016	180	Adult.1st.Line	TDF-3TC-DTG	Working	Stage I	24.1	2022	Routine Monitoring	Active-Restart	Facility	No								No sign or symptoms of TB	No sign or symptoms of TB
262	Adamawa	Female	30-39	2017	180	Adult.1st.Line	TDF-3TC-DTG	Working	Stage I	20	2021	Routine Monitoring	Active	Facility	No								No sign or symptoms of TB	No sign or symptoms of TB
265	Adamawa	Female	20-29	2020	180	Adult.1st.Line	TDF-3TC-DTG	Working	Stage I				Active-Restart	Facility	No								No sign or symptoms of TB	No sign or symptoms of TB
266	Adamawa	Female	30-39	2018	180	Adult.1st.Line	TDF-3TC-DTG	Working	Stage I	61633	2020	Targeted Monitoring	Active-Transfer In	Facility	Yes	2021	3	2021	Yes	2021			No sign or symptoms of TB	No sign or symptoms of TB
267	Adamawa	Female	40+	2017	180	Adult.1st.Line	TDF-3TC-DTG	Working	Stage I	152	2022	Routine Monitoring	Active	Facility	No								No sign or symptoms of TB	No sign or symptoms of TB
268	Adamawa	Female	40+	2016	180	Adult.1st.Line	TDF-3TC-DTG	Working	Stage I	20	2022	Routine Monitoring	Active	Facility	No								No sign or symptoms of TB	No sign or symptoms of TB
269	Adamawa	Male	40+	2015	180	Adult.1st.Line	TDF-3TC-DTG	Working	Stage I	20	2022	Routine Monitoring	Active	Facility	Yes	2021	3	2021	Yes	2021	20	2022	No sign or symptoms of TB	No sign or symptoms of TB
271	Adamawa	Female	20-29	2021	180	Adult.1st.Line	TDF-3TC-DTG	Working	Stage I				Active	Facility	No								No sign or symptoms of TB	No sign or symptoms of TB
272	Adamawa	Female	40+	2014	180	Adult.1st.Line	TDF-3TC-DTG	Working	Stage I	125	2021	Routine Monitoring	Active	Facility	No								No sign or symptoms of TB	No sign or symptoms of TB
274	Adamawa	Male	40+	2017	180	Adult.1st.Line	TDF-3TC-DTG	Working	Stage I	370	2022	Routine Monitoring	Active	Facility	No								No sign or symptoms of TB	No sign or symptoms of TB
277	Adamawa	Male	40+	2017	180	Adult.1st.Line	TDF-3TC-DTG	Working	Stage I	1161	2021	Routine Monitoring	Active	Facility	Yes	2021	3	2021	Yes	2022			No sign or symptoms of TB	No sign or symptoms of TB
279	Adamawa	Female	30-39	2016	180	Adult.1st.Line	TDF-3TC-DTG	Working	Stage I	20	2021	Routine Monitoring	Active	Facility	No								No sign or symptoms of TB	No sign or symptoms of TB
281	Adamawa	Male	30-39	2016	180	Adult.1st.Line	TDF-3TC-DTG	Working	Stage I	23.2	2020	Routine Monitoring	Active	Facility	No								No sign or symptoms of TB	No sign or symptoms of TB
283	Adamawa	Male	40+	2014	180	Adult.1st.Line	TDF-3TC-DTG	Working	Stage I	20	2022	Routine Monitoring	Active-Transfer In	Facility	No								No sign or symptoms of TB	No sign or symptoms of TB
284	Adamawa	Female	30-39	2015	180	Adult.1st.Line	TDF-3TC-DTG	Working	Stage I	0	2021	Routine Monitoring	Active	Facility	Yes	2021	3	2021	Yes	2021	0	2021	No sign or symptoms of TB	No sign or symptoms of TB
285	Adamawa	Female	30-39	2016	180	Adult.1st.Line	TDF-3TC-DTG	Working	Stage I	20	2022	Routine Monitoring	Active	Facility	No								No sign or symptoms of TB	No sign or symptoms of TB
286	Adamawa	Female	20-29	2021	180	Adult.1st.Line	TDF-3TC-DTG	Working	Stage I				Active	Facility	No								No sign or symptoms of TB	No sign or symptoms of TB
287	Adamawa	Female	30-39	2015	180	Adult.1st.Line	TDF-3TC-DTG	Working	Stage I	28.4	2021	Routine Monitoring	Active	Facility	No								No sign or symptoms of TB	No sign or symptoms of TB
289	Adamawa	Male	30-39	2016	180	Adult.1st.Line	TDF-3TC-DTG	Working	Stage I	102	2022	Routine Monitoring	Active-Restart	Facility	No								No sign or symptoms of TB	No sign or symptoms of TB
292	Adamawa	Male	40+	2015	180	Adult.1st.Line	TDF-3TC-DTG	Working	Stage I	354296	2019	Routine Monitoring	Active	Facility	Yes	2021	3	2021	No				No sign or symptoms of TB	No sign or symptoms of TB
295	Adamawa	Male	30-39	2015	180	Adult.1st.Line	TDF-3TC-DTG	Working	Stage I	41.6	2021	Routine Monitoring	Active	Facility	No								No sign or symptoms of TB	No sign or symptoms of TB
296	Adamawa	Female	30-39	2017	180	Adult.1st.Line	TDF-3TC-DTG	Working	Stage I	20	2021	Routine Monitoring	Active	Facility	No								No sign or symptoms of TB	No sign or symptoms of TB
297	Adamawa	Female	40+	2014	180	Adult.1st.Line	TDF-3TC-DTG	Working	Stage I	0	2021	Routine Monitoring	Active	Facility	No								No sign or symptoms of TB	No sign or symptoms of TB
300	Adamawa	Female	20-29	2015	180	Adult.1st.Line	TDF-3TC-DTG	Working	Stage I	831000	2021	Targeted Monitoring	Active	Facility	Yes	2022	2	2022	No				No sign or symptoms of TB	No sign or symptoms of TB
305	Adamawa	Female	30-39	2020	180	Adult.1st.Line	TDF-3TC-DTG	Working	Stage I	40.6	2021	Routine Monitoring	Active	Facility	No								No sign or symptoms of TB	No sign or symptoms of TB
306	Adamawa	Female	40+	2016	180	Adult.1st.Line	TDF-3TC-DTG	Working	Stage I	92.9	2022	Routine Monitoring	Active	Facility	No								No sign or symptoms of TB	No sign or symptoms of TB
308	Adamawa	Female	20-29	2021	180	Adult.1st.Line	TDF-3TC-DTG	Working	Stage I	5870000	2022	Routine Monitoring	Active	Facility	Yes	2022	3	2022	Yes	2022			No sign or symptoms of TB	No sign or symptoms of TB
309	Adamawa	Female	40+	2016	180	Adult.1st.Line	TDF-3TC-DTG	Working	Stage I	20	2022	Routine Monitoring	Active	Facility	No								No sign or symptoms of TB	No sign or symptoms of TB
310	Adamawa	Female	30-39	2015	180	Adult.1st.Line	TDF-3TC-DTG	Working	Stage I	422	2022	Routine Monitoring	Active	Facility	No								No sign or symptoms of TB	No sign or symptoms of TB
311	Adamawa	Female	40+	2020	180	Adult.1st.Line	TDF-3TC-DTG	Working	Stage I	78.4	2021	Routine Monitoring	Active	Facility	No								No sign or symptoms of TB	No sign or symptoms of TB
312	Adamawa	Female	30-39	2015	180	Adult.1st.Line	TDF-3TC-DTG	Working	Stage I	20	2022	Routine Monitoring	Active	Facility	No								No sign or symptoms of TB	No sign or symptoms of TB
313	Adamawa	Female	30-39	2017	180	Adult.1st.Line	TDF-3TC-DTG	Working	Stage I	159	2020	Routine Monitoring	Active	Facility	No								No sign or symptoms of TB	No sign or symptoms of TB
314	Adamawa	Female	20-29	2010	180	Peds.1st.Line	TDF-3TC-DTG	Working	Stage I	20.2	2022	Routine Monitoring	Active	Facility	No								No sign or symptoms of TB	No sign or symptoms of TB
317	Adamawa	Female	40+	2017	180	Adult.1st.Line	TDF-3TC-DTG	Working	Stage I	0	2021	Routine Monitoring	Active	Facility	No								No sign or symptoms of TB	No sign or symptoms of TB
318	Adamawa	Male	20-29	2020	180	Adult.1st.Line	TDF-3TC-DTG	Working	Stage I				Active-Transfer In	Facility	No								No sign or symptoms of TB	No sign or symptoms of TB
319	Adamawa	Female	20-29	2020	180	Adult.1st.Line	TDF-3TC-DTG	Working	Stage I	122	2022	Routine Monitoring	Active	Facility	No								No sign or symptoms of TB	No sign or symptoms of TB
320	Adamawa	Female	30-39	2018	180	Adult.1st.Line	TDF-3TC-DTG	Working	Stage I	0	2021	Routine Monitoring	Active-Transfer In	Facility	No								No sign or symptoms of TB	No sign or symptoms of TB
321	Adamawa	Female	30-39	2021	180	Adult.1st.Line	TDF-3TC-DTG	Working	Stage I				Active	Facility	No								No sign or symptoms of TB	No sign or symptoms of TB
322	Adamawa	Female	40+	2021	90	Adult.1st.Line	TDF-3TC-DTG	Working	Stage I	506	2022	Routine Monitoring	Active	Facility	No								No sign or symptoms of TB	No sign or symptoms of TB
323	Adamawa	Female	40+	2021	180	Adult.1st.Line	TDF-3TC-DTG	Working	Stage I				Active	Community	No								No sign or symptoms of TB	No sign or symptoms of TB
325	Adamawa	Female	20-29	2020	180	Adult.1st.Line	TDF-3TC-DTG	Working	Stage I	0	2022	Routine Monitoring	Active	Facility	No								No sign or symptoms of TB	No sign or symptoms of TB
326	Adamawa	Male	0-9	2021	180	Peds.1st.Line	ABC-3TC-pDTG	Working	Stage I	20	2022	Routine Monitoring	Active	Facility	No								No sign or symptoms of TB	No sign or symptoms of TB
327	Adamawa	Female	30-39	2020	180	Adult.1st.Line	TDF-3TC-DTG	Working	Stage I	147	2020	Targeted Monitoring	Active	Facility	No								No sign or symptoms of TB	No sign or symptoms of TB
328	Adamawa	Female	30-39	2020	180	Adult.1st.Line	TDF-3TC-DTG	Working	Stage I	0	2022	Routine Monitoring	Active	Facility	No								No sign or symptoms of TB	No sign or symptoms of TB
329	Adamawa	Female	30-39	2021	180	Adult.1st.Line	TDF-3TC-DTG	Working	Stage I	25.6	2022	Routine Monitoring	Active	Community	No								No sign or symptoms of TB	No sign or symptoms of TB
330	Adamawa	Male	0-9	2020	180	Peds.1st.Line	ABC-3TC-DTG	Working	Stage I	20	2022	Routine Monitoring	Active	Clinical Platforms (Chemists/PMVs/Dispensary)	No								No sign or symptoms of TB	No sign or symptoms of TB
331	Adamawa	Male	40+	2020	180	Adult.1st.Line	TDF-3TC-DTG	Working	Stage I	0	2021	Routine Monitoring	Active	Clinical Platforms (Chemists/PMVs/Dispensary)	No								No sign or symptoms of TB	No sign or symptoms of TB
332	Adamawa	Male	30-39	2020	180	Adult.1st.Line	TDF-3TC-DTG	Working	Stage I	221	2021	Routine Monitoring	Active	Facility	No								No sign or symptoms of TB	No sign or symptoms of TB
333	Adamawa	Male	30-39	2019	180	Adult.1st.Line	TDF-3TC-DTG	Working	Stage I	90.9	2021	Routine Monitoring	Active	Facility	No								No sign or symptoms of TB	No sign or symptoms of TB
334	Adamawa	Male	40+	2020	180	Adult.1st.Line	TDF-3TC-DTG	Working	Stage I	305	2022	Routine Monitoring	Active	Clinical Platforms (Chemists/PMVs/Dispensary)	No								No sign or symptoms of TB	No sign or symptoms of TB
335	Adamawa	Female	20-29	2020	180	Adult.1st.Line	TDF-3TC-DTG	Working	Stage I	1160	2022	Targeted Monitoring	Active	Clinical Platforms (Chemists/PMVs/Dispensary)	Yes	2022	2	2022	No				No sign or symptoms of TB	No sign or symptoms of TB
337	Adamawa	Female	20-29	2016	180	Adult.1st.Line	TDF-3TC-DTG	Working	Stage I	22	2021	Routine Monitoring	Active-Transfer In	Facility	No								No sign or symptoms of TB	No sign or symptoms of TB
338	Adamawa	Male	30-39	2020	180	Adult.1st.Line	TDF-3TC-DTG	Working	Stage I	0	2021	Routine Monitoring	Active	Facility	No								No sign or symptoms of TB	No sign or symptoms of TB
339	Adamawa	Female	30-39	2020	180	Adult.1st.Line	TDF-3TC-DTG	Working	Stage I	42.2	2021	Routine Monitoring	Active	Facility	No								No sign or symptoms of TB	No sign or symptoms of TB
340	Adamawa	Female	30-39	2020	180	Adult.1st.Line	TDF-3TC-DTG	Working	Stage I	27.3	2021	Routine Monitoring	Active	Facility	Yes	2020	3	2020	Yes	2021	27.3	2021	No sign or symptoms of TB	No sign or symptoms of TB
342	Adamawa	Female	30-39	2022	90	Adult.1st.Line	TDF-3TC-DTG	Working	Stage I				Active	Clinical Platforms (PHCs/Private Clinics/Nursing Homes)	No								No sign or symptoms of TB	No sign or symptoms of TB
343	Adamawa	Male	20-29	2020	180	Adult.1st.Line	TDF-3TC-DTG	Working	Stage I	20	2021	Routine Monitoring	Active	Facility	No								No sign or symptoms of TB	No sign or symptoms of TB
344	Adamawa	Male	30-39	2020	180	Adult.1st.Line	TDF-3TC-DTG	Working	Stage I	0	2022	Routine Monitoring	Active	Facility	No								No sign or symptoms of TB	No sign or symptoms of TB
345	Adamawa	Female	20-29	2020	90	Adult.1st.Line	TDF-3TC-DTG	Working	Stage I	14300	2021	Targeted Monitoring	Active	Clinical Platforms (PHCs/Private Clinics/Nursing Homes)	Yes	2021	3	2021	Yes	2022			No sign or symptoms of TB	No sign or symptoms of TB
348	Adamawa	Female	40+	2021	90	Adult.1st.Line	TDF-3TC-DTG	Working	Stage I	20	2022	Routine Monitoring	Active	Facility	No								No sign or symptoms of TB	No sign or symptoms of TB
349	Adamawa	Female	20-29	2018	180	Adult.1st.Line	TDF-3TC-DTG	Working	Stage I	20	2021	Routine Monitoring	Active-Transfer In	Facility	No								No sign or symptoms of TB	No sign or symptoms of TB
350	Adamawa	Male	30-39	2019	180	Adult.1st.Line	TDF-3TC-DTG	Working	Stage I	70.1	2021	Routine Monitoring	Active	Facility	No								No sign or symptoms of TB	No sign or symptoms of TB
351	Adamawa	Male	30-39	2020	180	Adult.1st.Line	TDF-3TC-DTG	Working	Stage I	0	2021	Routine Monitoring	Active	Facility	No								No sign or symptoms of TB	No sign or symptoms of TB
353	Adamawa	Female	30-39	2021	180	Adult.1st.Line	TDF-3TC-DTG	Working	Stage I	20	2021	Routine Monitoring	Active-Transfer In	Clinical Platforms (PHCs/Private Clinics/Nursing Homes)	No								No sign or symptoms of TB	No sign or symptoms of TB
355	Adamawa	Female	40+	2017	180	Adult.1st.Line	TDF-3TC-DTG	Working	Stage I	0	2022	Routine Monitoring	Active	Facility	Yes	2019	3	2019	Yes	2022	0	2022	No sign or symptoms of TB	No sign or symptoms of TB
356	Adamawa	Female	30-39	2020	180	Adult.1st.Line	TDF-3TC-DTG	Working	Stage I	0	2021	Routine Monitoring	Active	Clinical Platforms (Chemists/PMVs/Dispensary)	No								No sign or symptoms of TB	No sign or symptoms of TB
357	Adamawa	Male	30-39	2020	180	Adult.1st.Line	TDF-3TC-DTG	Working	Stage I	0	2022	Routine Monitoring	Active	Clinical Platforms (PHCs/Private Clinics/Nursing Homes)	No								No sign or symptoms of TB	No sign or symptoms of TB
358	Adamawa	Female	30-39	2021	180	Adult.1st.Line	TDF-3TC-DTG	Working	Stage I	643	2022	Routine Monitoring	Active	Facility	No								No sign or symptoms of TB	No sign or symptoms of TB
359	Adamawa	Female	30-39	2020	180	Adult.1st.Line	TDF-3TC-DTG	Working	Stage I	26.4	2022	Routine Monitoring	Active	Community	No								No sign or symptoms of TB	No sign or symptoms of TB
360	Adamawa	Female	40+	2021	90	Adult.1st.Line	TDF-3TC-DTG	Working	Stage I	20	2022	Routine Monitoring	Active	Facility	No								No sign or symptoms of TB	No sign or symptoms of TB
361	Adamawa	Female	20-29	2018	180	Adult.1st.Line	TDF-3TC-DTG	Working	Stage I	262	2020	Routine Monitoring	Active-Restart	Facility	No								No sign or symptoms of TB	No sign or symptoms of TB
362	Adamawa	Female	20-29	2020	180	Adult.1st.Line	TDF-3TC-DTG	Working	Stage I	20	2021	Routine Monitoring	Active	Facility	No								No sign or symptoms of TB	No sign or symptoms of TB
363	Adamawa	Female	30-39	2018	180	Adult.1st.Line	TDF-3TC-DTG	Working	Stage I	20	2022	Routine Monitoring	Active-Transfer In	Clinical Platforms (PHCs/Private Clinics/Nursing Homes)	No								No sign or symptoms of TB	No sign or symptoms of TB
364	Adamawa	Female	30-39	2019	180	Adult.1st.Line	TDF-3TC-DTG	Working	Stage I	20	2021	Routine Monitoring	Active	Facility	No								No sign or symptoms of TB	No sign or symptoms of TB
365	Adamawa	Male	0-9	2020	180	Peds.1st.Line	ABC-3TC-pDTG	Working	Stage I	20	2022	Routine Monitoring	Active	Facility	No								No sign or symptoms of TB	No sign or symptoms of TB
367	Adamawa	Female	30-39	2021	180	Adult.1st.Line	TDF-3TC-DTG	Working	Stage I				Active	Facility	No								No sign or symptoms of TB	No sign or symptoms of TB
368	Adamawa	Male	40+	2012	180	Adult.1st.Line	TDF-3TC-DTG	Working	Stage I	20	2022	Routine Monitoring	Active-Transfer In	Facility	No								No sign or symptoms of TB	No sign or symptoms of TB
369	Adamawa	Male	30-39	2021	90	Adult.1st.Line	TDF-3TC-DTG	Working	Stage I				Active	Community	No								No sign or symptoms of TB	No sign or symptoms of TB
370	Adamawa	Female	20-29	2019	180	Adult.1st.Line	TDF-3TC-DTG	Working	Stage I	20	2021	Routine Monitoring	Active	Facility	No								No sign or symptoms of TB	No sign or symptoms of TB
371	Adamawa	Female	20-29	2020	180	Adult.1st.Line	TDF-3TC-DTG	Working	Stage I	69.7	2022	Routine Monitoring	Active	Facility	No								No sign or symptoms of TB	No sign or symptoms of TB
372	Adamawa	Female	20-29	2021	180	Adult.1st.Line	TDF-3TC-DTG	Working	Stage I				Active	Facility	No								No sign or symptoms of TB	No sign or symptoms of TB
374	Adamawa	Female	30-39	2020	180	Adult.1st.Line	TDF-3TC-DTG	Working	Stage I	20	2021	Routine Monitoring	Active	Facility	No								No sign or symptoms of TB	No sign or symptoms of TB
376	Adamawa	Female	40+	2019	180	Adult.1st.Line	TDF-3TC-DTG	Working	Stage I	108	2022	Routine Monitoring	Active	Facility	No								No sign or symptoms of TB	No sign or symptoms of TB
377	Adamawa	Male	30-39	2019	90	Adult.1st.Line	TDF-3TC-DTG	Working	Stage I	7090	2020	Targeted Monitoring	Active	Facility	Yes	2020	3	2020	Yes	2022			No sign or symptoms of TB	No sign or symptoms of TB
378	Adamawa	Female	40+	2019	180	Adult.1st.Line	TDF-3TC-DTG	Working	Stage I	20	2021	Routine Monitoring	Active-Transfer In	Clinical Platforms (PHCs/Private Clinics/Nursing Homes)	No								No sign or symptoms of TB	No sign or symptoms of TB
379	Adamawa	Female	20-29	2020	180	Adult.1st.Line	TDF-3TC-DTG	Working	Stage I	131	2022	Routine Monitoring	Active	Clinical Platforms (Chemists/PMVs/Dispensary)	No								No sign or symptoms of TB	No sign or symptoms of TB
380	Adamawa	Male	40+	2021	90	Adult.1st.Line	TDF-3TC-DTG	Working	Stage I				Active	Facility	No								No sign or symptoms of TB	No sign or symptoms of TB
381	Adamawa	Male	40+	2020	180	Adult.1st.Line	TDF-3TC-DTG	Working	Stage I	0	2022	Routine Monitoring	Active	Facility	No								No sign or symptoms of TB	No sign or symptoms of TB
382	Adamawa	Female	19-20	2021	90	Adult.1st.Line	TDF-3TC-DTG	Working	Stage I	20	2022	Routine Monitoring	Active	Clinical Platforms (PHCs/Private Clinics/Nursing Homes)	No								No sign or symptoms of TB	No sign or symptoms of TB
383	Adamawa	Female	30-39	2020	180	Adult.1st.Line	TDF-3TC-DTG	Working	Stage I	0	2022	Routine Monitoring	Active	Facility	No								No sign or symptoms of TB	No sign or symptoms of TB
384	Adamawa	Female	30-39	2021	180	Adult.1st.Line	TDF-3TC-DTG	Working	Stage I	0	2022	Routine Monitoring	Active	Facility	No								No sign or symptoms of TB	No sign or symptoms of TB
385	Adamawa	Female	40+	2021	180	Adult.1st.Line	TDF-3TC-DTG	Working	Stage I	254	2022	Routine Monitoring	Active	Facility	No								Currently on TPT	No sign or symptoms of TB
386	Adamawa	Female	40+	2021	90	Adult.1st.Line	TDF-3TC-DTG	Working	Stage I	20	2022	Routine Monitoring	Active	Community Based Organisation	No								No sign or symptoms of TB	No sign or symptoms of TB
387	Adamawa	Female	40+	2019	180	Adult.1st.Line	TDF-3TC-DTG	Working	Stage I	20	2021	Routine Monitoring	Active	Facility	No								No sign or symptoms of TB	No sign or symptoms of TB
388	Adamawa	Female	30-39	2020	180	Adult.1st.Line	TDF-3TC-DTG	Working	Stage I	174	2022	Routine Monitoring	Active	Facility	No								No sign or symptoms of TB	No sign or symptoms of TB
389	Adamawa	Female	40+	2021	180	Adult.1st.Line	TDF-3TC-DTG	Working	Stage I	157	2021	Routine Monitoring	Active	Facility	No								No sign or symptoms of TB	No sign or symptoms of TB
390	Adamawa	Male	40+	2022	180	Adult.1st.Line	TDF-3TC-DTG	Working	Stage I				Active	Community	No								No sign or symptoms of TB	No sign or symptoms of TB
391	Adamawa	Male	30-39	2015	180	Adult.1st.Line	TDF-3TC-DTG	Working	Stage I	20	2022	Routine Monitoring	Active-Transfer In	Facility	No								No sign or symptoms of TB	No sign or symptoms of TB
392	Adamawa	Female	30-39	2017	180	Adult.1st.Line	TDF-3TC-DTG	Working	Stage I	20	2020	Routine Monitoring	Active-Restart	Facility	No								No sign or symptoms of TB	No sign or symptoms of TB
394	Adamawa	Female	20-29	2020	180	Adult.1st.Line	TDF-3TC-DTG	Working	Stage I	0	2022	Routine Monitoring	Active	Facility	No								No sign or symptoms of TB	No sign or symptoms of TB
395	Adamawa	Female	30-39	2021	90	Adult.1st.Line	TDF-3TC-DTG	Working	Stage I	448	2022	Routine Monitoring	Active	Facility	No								No sign or symptoms of TB	No sign or symptoms of TB
396	Adamawa	Female	30-39	2017	180	Adult.1st.Line	TDF-3TC-DTG	Working	Stage I	20	2022	Routine Monitoring	Active	Facility	No								No sign or symptoms of TB	No sign or symptoms of TB
398	Adamawa	Male	40+	2016	180	Adult.1st.Line	TDF-3TC-DTG	Working	Stage I	93.6	2022	Routine Monitoring	Active	Clinical Platforms (PHCs/Private Clinics/Nursing Homes)	No								No sign or symptoms of TB	No sign or symptoms of TB
399	Adamawa	Female	40+	2019	180	Adult.1st.Line	TDF-3TC-DTG	Working	Stage I	0	2022	Routine Monitoring	Active	Facility	No								No sign or symptoms of TB	No sign or symptoms of TB
400	Adamawa	Female	19-20	2020	180	Adult.1st.Line	TDF-3TC-DTG	Working	Stage I	20	2022	Routine Monitoring	Active	Facility	Yes	2021	3	2021	Yes	2022	20	2022	No sign or symptoms of TB	No sign or symptoms of TB
401	Adamawa	Female	30-39	2020	180	Adult.1st.Line	TDF-3TC-DTG	Working	Stage I	20	2021	Routine Monitoring	Active	Facility	No								No sign or symptoms of TB	No sign or symptoms of TB
402	Adamawa	Male	40+	2020	180	Adult.1st.Line	TDF-3TC-DTG	Working	Stage I	197	2021	Routine Monitoring	Active	Facility	No								No sign or symptoms of TB	No sign or symptoms of TB
403	Adamawa	Female	20-29	2020	180	Adult.1st.Line	TDF-3TC-DTG	Working	Stage I	20	2020	Routine Monitoring	Active	Facility	No								No sign or symptoms of TB	No sign or symptoms of TB
404	Adamawa	Female	30-39	2010	180	Adult.1st.Line	TDF-3TC-DTG	Working	Stage I	175	2022	Routine Monitoring	Active-Transfer In	Facility	No								No sign or symptoms of TB	No sign or symptoms of TB
405	Adamawa	Female	40+	2019	180	Adult.1st.Line	TDF-3TC-DTG	Working	Stage I	0	2022	Routine Monitoring	Active	Facility	Yes	2019	3	2019	Yes	2022	0	2022	No sign or symptoms of TB	No sign or symptoms of TB
406	Adamawa	Male	40+	2020	180	Adult.1st.Line	TDF-3TC-DTG	Working	Stage I				Active	Facility	No								No sign or symptoms of TB	No sign or symptoms of TB
407	Adamawa	Female	40+	2020	180	Adult.1st.Line	TDF-3TC-DTG	Working	Stage I	1590	2022	Routine Monitoring	Active	Facility	No								No sign or symptoms of TB	No sign or symptoms of TB
409	Adamawa	Male	10-19	2020	180	Adult.1st.Line	TDF-3TC-DTG	Working	Stage I	20	2022	Routine Monitoring	Active	Facility	No								No sign or symptoms of TB	No sign or symptoms of TB
410	Adamawa	Male	30-39	2021	180	Adult.1st.Line	TDF-3TC-DTG	Working	Stage I	20	2022	Routine Monitoring	Active	Community	No								No sign or symptoms of TB	No sign or symptoms of TB
411	Adamawa	Male	30-39	2021	90	Adult.1st.Line	TDF-3TC-DTG	Working	Stage I	20	2022	Routine Monitoring	Active	Community	No								No sign or symptoms of TB	No sign or symptoms of TB
412	Adamawa	Male	30-39	2021	90	Adult.1st.Line	TDF-3TC-DTG	Working	Stage I	20	2022	Routine Monitoring	Active	Facility	No								No sign or symptoms of TB	No sign or symptoms of TB
413	Adamawa	Female	20-29	2021	180	Adult.1st.Line	TDF-3TC-DTG	Working	Stage I	128	2022	Routine Monitoring	Active	Community	No								No sign or symptoms of TB	No sign or symptoms of TB
414	Adamawa	Female	20-29	2020	90	Adult.1st.Line	TDF-3TC-DTG	Working	Stage I	1830	2022	Targeted Monitoring	Active	Clinical Platforms (PHCs/Private Clinics/Nursing Homes)	Yes	2022	2	2022	No				No sign or symptoms of TB	No sign or symptoms of TB
415	Adamawa	Female	20-29	2020	180	Adult.1st.Line	TDF-3TC-DTG	Working	Stage I	20	2022	Routine Monitoring	Active	Facility	No								No sign or symptoms of TB	No sign or symptoms of TB
416	Adamawa	Male	30-39	2021	90	Adult.1st.Line	TDF-3TC-DTG	Working	Stage I	882	2022	Routine Monitoring	Active	Community	No								No sign or symptoms of TB	No sign or symptoms of TB
417	Adamawa	Male	30-39	2020	180	Adult.1st.Line	TDF-3TC-DTG	Working	Stage I	112	2021	Routine Monitoring	Active	Facility	No								No sign or symptoms of TB	No sign or symptoms of TB
418	Adamawa	Male	20-29	2021	180	Adult.1st.Line	TDF-3TC-DTG	Working	Stage I	212	2022	Routine Monitoring	Active	Facility	No								No sign or symptoms of TB	No sign or symptoms of TB
419	Adamawa	Female	30-39	2021	180	Adult.1st.Line	TDF-3TC-DTG	Working	Stage I	0	2021	Routine Monitoring	Active	Facility	No								No sign or symptoms of TB	No sign or symptoms of TB
420	Adamawa	Male	30-39	2021	90	Adult.1st.Line	TDF-3TC-DTG	Working	Stage I	9000	2022	Targeted Monitoring	Active	Community	No								No sign or symptoms of TB	No sign or symptoms of TB
421	Adamawa	Female	30-39	2020	180	Adult.1st.Line	TDF-3TC-DTG	Working	Stage I	20	2022	Routine Monitoring	Active	Facility	No								No sign or symptoms of TB	No sign or symptoms of TB
422	Adamawa	Female	40+	2017	180	Adult.1st.Line	TDF-3TC-DTG	Working	Stage I	20	2021	Routine Monitoring	Active-Transfer In	Clinical Platforms (PHCs/Private Clinics/Nursing Homes)	No								No sign or symptoms of TB	No sign or symptoms of TB
423	Adamawa	Male	40+	2020	180	Adult.1st.Line	TDF-3TC-DTG	Working	Stage I	191	2022	Routine Monitoring	Active	Facility	No								No sign or symptoms of TB	No sign or symptoms of TB
424	Adamawa	Female	20-29	2019	180	Adult.1st.Line	TDF-3TC-DTG	Working	Stage I	37.7	2021	Routine Monitoring	Active	Facility	No								No sign or symptoms of TB	No sign or symptoms of TB
426	Adamawa	Female	20-29	2020	180	Adult.1st.Line	TDF-3TC-DTG	Working	Stage I	0	2022	Routine Monitoring	Active	Facility	No								No sign or symptoms of TB	No sign or symptoms of TB
427	Adamawa	Female	40+	2020	90	Adult.1st.Line	TDF-3TC-DTG	Working	Stage I	470	2022	Routine Monitoring	Active	Facility	No								No sign or symptoms of TB	No sign or symptoms of TB
428	Adamawa	Female	30-39	2021	180	Adult.1st.Line	TDF-3TC-DTG	Working	Stage I	1630	2022	Targeted Monitoring	Active	Facility	Yes	2022	1	2022	No				No sign or symptoms of TB	No sign or symptoms of TB
429	Adamawa	Female	40+	2019	180	Adult.1st.Line	TDF-3TC-DTG	Working	Stage I	220	2020	Targeted Monitoring	Active	Facility	No								No sign or symptoms of TB	No sign or symptoms of TB
430	Adamawa	Male	30-39	2019	180	Adult.1st.Line	TDF-3TC-DTG	Working	Stage I	26.8	2022	Routine Monitoring	Active	Facility	No								No sign or symptoms of TB	No sign or symptoms of TB
431	Adamawa	Female	0-9	2020	90	Peds.1st.Line	ABC-3TC-pDTG	Working	Stage I	20	2022	Routine Monitoring	Active	Clinical Platforms (PHCs/Private Clinics/Nursing Homes)	No								No sign or symptoms of TB	No sign or symptoms of TB
432	Adamawa	Female	10-19	2019	180	Adult.1st.Line	TDF-3TC-DTG	Working	Stage I	0	2022	Routine Monitoring	Active	Facility	No								No sign or symptoms of TB	No sign or symptoms of TB
433	Adamawa	Female	20-29	2020	90	Adult.1st.Line	TDF-3TC-DTG	Working	Stage I	63.3	2022	Routine Monitoring	Active	Facility	No								No sign or symptoms of TB	No sign or symptoms of TB
434	Adamawa	Female	30-39	2020	180	Adult.1st.Line	TDF-3TC-DTG	Working	Stage I	138	2022	Routine Monitoring	Active-Transfer In	Facility	No								No sign or symptoms of TB	No sign or symptoms of TB
436	Adamawa	Female	30-39	2020	180	Adult.1st.Line	TDF-3TC-DTG	Working	Stage I	545	2022	Routine Monitoring	Active	Facility	No								No sign or symptoms of TB	No sign or symptoms of TB
437	Adamawa	Female	30-39	2020	180	Adult.1st.Line	TDF-3TC-DTG	Working	Stage I	20	2020	Targeted Monitoring	Active	Facility	No								No sign or symptoms of TB	No sign or symptoms of TB
438	Adamawa	Female	40+	2021	90	Adult.1st.Line	TDF-3TC-DTG	Working	Stage I	20	2022	Routine Monitoring	Active	Clinical Platforms (PHCs/Private Clinics/Nursing Homes)	No								No sign or symptoms of TB	No sign or symptoms of TB
439	Adamawa	Female	30-39	2020	180	Adult.1st.Line	TDF-3TC-DTG	Working	Stage I	97.1	2022	Routine Monitoring	Active	Facility	No								No sign or symptoms of TB	No sign or symptoms of TB
440	Adamawa	Female	30-39	2019	180	Adult.1st.Line	TDF-3TC-DTG	Working	Stage I	20	2022	Routine Monitoring	Active	Facility	No								No sign or symptoms of TB	No sign or symptoms of TB
441	Adamawa	Female	40+	2020	180	Adult.1st.Line	TDF-3TC-DTG	Working	Stage I	20	2020	Targeted Monitoring	Active	Facility	No								No sign or symptoms of TB	No sign or symptoms of TB
442	Adamawa	Female	20-29	2020	180	Adult.1st.Line	TDF-3TC-DTG	Working	Stage I	0	2021	Routine Monitoring	Active	Facility	No								No sign or symptoms of TB	No sign or symptoms of TB
443	Adamawa	Female	30-39	2019	180	Adult.1st.Line	TDF-3TC-DTG	Working	Stage I	20	2021	Routine Monitoring	Active	Facility	No								No sign or symptoms of TB	No sign or symptoms of TB
444	Adamawa	Female	30-39	2020	180	Adult.1st.Line	TDF-3TC-DTG	Working	Stage I	20	2022	Routine Monitoring	Active	Clinical Platforms (PHCs/Private Clinics/Nursing Homes)	No								No sign or symptoms of TB	No sign or symptoms of TB
445	Adamawa	Female	40+	2019	180	Adult.1st.Line	TDF-3TC-DTG	Working	Stage I	0	2021	Routine Monitoring	Active-Transfer In	Facility	No								No sign or symptoms of TB	No sign or symptoms of TB
446	Adamawa	Female	30-39	2020	180	Adult.1st.Line	TDF-3TC-DTG	Working	Stage I	745	2022	Routine Monitoring	Active	Facility	No								No sign or symptoms of TB	No sign or symptoms of TB
447	Adamawa	Female	30-39	2020	180	Adult.1st.Line	TDF-3TC-DTG	Working	Stage I	49.7	2022	Routine Monitoring	Active	Facility	No								No sign or symptoms of TB	No sign or symptoms of TB
448	Adamawa	Male	40+	2020	180	Adult.1st.Line	TDF-3TC-DTG	Working	Stage I	0	2021	Routine Monitoring	Active	Clinical Platforms (PHCs/Private Clinics/Nursing Homes)	No								No sign or symptoms of TB	No sign or symptoms of TB
449	Adamawa	Female	40+	2021	90	Adult.1st.Line	TDF-3TC-DTG	Working	Stage I				Active	Clinical Platforms (PHCs/Private Clinics/Nursing Homes)	No								No sign or symptoms of TB	No sign or symptoms of TB
450	Adamawa	Male	40+	2021	90	Adult.1st.Line	TDF-3TC-DTG	Working	Stage I				Active	Facility	No								No sign or symptoms of TB	No sign or symptoms of TB
451	Adamawa	Female	30-39	2020	180	Adult.1st.Line	TDF-3TC-DTG	Working	Stage I	0	2021	Routine Monitoring	Active	Facility	No								No sign or symptoms of TB	No sign or symptoms of TB
452	Adamawa	Female	40+	2021	90	Adult.1st.Line	TDF-3TC-DTG	Working	Stage I	20	2022	Routine Monitoring	Active	Facility	No								No sign or symptoms of TB	No sign or symptoms of TB
453	Adamawa	Female	30-39	2021	180	Adult.1st.Line	TDF-3TC-DTG	Working	Stage I	0	2021	Routine Monitoring	Active	Facility	No								No sign or symptoms of TB	No sign or symptoms of TB
454	Adamawa	Female	30-39	2015	180	Adult.1st.Line	TDF-3TC-DTG	Working	Stage I	20	2021	Routine Monitoring	Active-Transfer In	Clinical Platforms (PHCs/Private Clinics/Nursing Homes)	No								No sign or symptoms of TB	No sign or symptoms of TB
455	Adamawa	Male	40+	2020	180	Adult.1st.Line	TDF-3TC-DTG	Working	Stage I	0	2021	Routine Monitoring	Active	Facility	No								No sign or symptoms of TB	No sign or symptoms of TB
456	Adamawa	Female	20-29	2020	180	Adult.1st.Line	TDF-3TC-DTG	Working	Stage I	20	2021	Routine Monitoring	Active	Facility	No								No sign or symptoms of TB	No sign or symptoms of TB
457	Adamawa	Female	30-39	2020	180	Adult.1st.Line	TDF-3TC-DTG	Working	Stage I	61.1	2021	Routine Monitoring	Active	Facility	No								No sign or symptoms of TB	No sign or symptoms of TB
458	Adamawa	Female	40+	2020	180	Adult.1st.Line	TDF-3TC-DTG	Working	Stage I	400	2022	Routine Monitoring	Active	Facility	No								No sign or symptoms of TB	No sign or symptoms of TB
459	Adamawa	Female	20-29	2021	180	Adult.1st.Line	TDF-3TC-DTG	Working	Stage I				Active	Clinical Platforms (PHCs/Private Clinics/Nursing Homes)	No								No sign or symptoms of TB	No sign or symptoms of TB
461	Adamawa	Male	20-29	2020	180	Adult.1st.Line	TDF-3TC-DTG	Working	Stage I	0	2022	Routine Monitoring	Active	Facility	No								No sign or symptoms of TB	No sign or symptoms of TB
462	Adamawa	Male	30-39	2020	180	Adult.1st.Line	TDF-3TC-DTG	Working	Stage I	20	2020	Targeted Monitoring	Active	Facility	No								No sign or symptoms of TB	No sign or symptoms of TB
463	Adamawa	Female	30-39	2021	180	Adult.1st.Line	TDF-3TC-DTG	Working	Stage I	169	2021	Routine Monitoring	Active	Facility	No								No sign or symptoms of TB	No sign or symptoms of TB
464	Adamawa	Female	20-29	2021	90	Adult.1st.Line	TDF-3TC-DTG	Working	Stage I				Active	Facility	No								No sign or symptoms of TB	No sign or symptoms of TB
466	Adamawa	Male	40+	2020	180	Adult.1st.Line	TDF-3TC-DTG	Working	Stage I				Active	Facility	No								No sign or symptoms of TB	No sign or symptoms of TB
467	Adamawa	Male	30-39	2020	180	Adult.1st.Line	TDF-3TC-DTG	Working	Stage I	59.8	2022	Routine Monitoring	Active	Facility	No								No sign or symptoms of TB	No sign or symptoms of TB
468	Adamawa	Female	20-29	2020	180	Adult.1st.Line	TDF-3TC-DTG	Working	Stage I	20	2022	Routine Monitoring	Active	Facility	No								No sign or symptoms of TB	No sign or symptoms of TB
469	Adamawa	Female	40+	2020	180	Adult.1st.Line	TDF-3TC-DTG	Working	Stage I	0	2021	Routine Monitoring	Active	Facility	No								No sign or symptoms of TB	No sign or symptoms of TB
470	Adamawa	Female	30-39	2019	180	Adult.1st.Line	TDF-3TC-DTG	Working	Stage I	20	2020	Routine Monitoring	Active	Facility	No								No sign or symptoms of TB	No sign or symptoms of TB
471	Adamawa	Male	40+	2021	180	Adult.1st.Line	TDF-3TC-DTG	Working	Stage I				Active	Facility	No								No sign or symptoms of TB	No sign or symptoms of TB
474	Adamawa	Female	30-39	2018	180	Adult.1st.Line	TDF-3TC-DTG	Working	Stage I	0	2022	Routine Monitoring	Active-Transfer In	Facility	No								No sign or symptoms of TB	No sign or symptoms of TB
475	Adamawa	Female	20-29	2021	90	Adult.1st.Line	TDF-3TC-DTG	Working	Stage I	20	2022	Routine Monitoring	Active	Facility	No								No sign or symptoms of TB	No sign or symptoms of TB
476	Adamawa	Female	30-39	2020	180	Adult.1st.Line	TDF-3TC-DTG	Working	Stage I	20	2021	Routine Monitoring	Active	Facility	No								No sign or symptoms of TB	No sign or symptoms of TB
477	Adamawa	Female	30-39	2019	180	Adult.1st.Line	TDF-3TC-DTG	Working	Stage I	0	2022	Routine Monitoring	Active	Facility	Yes	2021	3	2021	Yes	2022	0	2022	No sign or symptoms of TB	No sign or symptoms of TB
478	Adamawa	Female	30-39	2020	180	Adult.1st.Line	TDF-3TC-DTG	Working	Stage I	20	2020	Targeted Monitoring	Active	Facility	No								No sign or symptoms of TB	No sign or symptoms of TB
479	Adamawa	Female	30-39	2017	180	Adult.1st.Line	TDF-3TC-DTG	Working	Stage I	20	2021	Routine Monitoring	Active	Facility	No								No sign or symptoms of TB	No sign or symptoms of TB
480	Adamawa	Male	30-39	2020	180	Adult.1st.Line	TDF-3TC-DTG	Working	Stage I	20	2021	Routine Monitoring	Active	Facility	No								No sign or symptoms of TB	No sign or symptoms of TB
481	Adamawa	Female	20-29	2019	180	Adult.1st.Line	TDF-3TC-DTG	Working	Stage I	20	2022	Routine Monitoring	Active	Facility	No								No sign or symptoms of TB	No sign or symptoms of TB
483	Adamawa	Male	30-39	2020	180	Adult.1st.Line	TDF-3TC-DTG	Working	Stage I	407	2022	Routine Monitoring	Active	Facility	No								No sign or symptoms of TB	No sign or symptoms of TB
484	Adamawa	Female	30-39	2017	180	Adult.1st.Line	TDF-3TC-DTG	Working	Stage I	0	2022	Routine Monitoring	Active	Facility	Yes	2019	3	2020	Yes	2022	0	2022	No sign or symptoms of TB	No sign or symptoms of TB
486	Adamawa	Male	30-39	2020	180	Adult.1st.Line	TDF-3TC-DTG	Working	Stage I	71.7	2022	Routine Monitoring	Active	Facility	No								No sign or symptoms of TB	No sign or symptoms of TB
487	Adamawa	Female	20-29	2019	180	Adult.1st.Line	TDF-3TC-DTG	Working	Stage I	0	2022	Routine Monitoring	Active	Facility	No								No sign or symptoms of TB	No sign or symptoms of TB
488	Adamawa	Female	40+	2020	180	Adult.1st.Line	TDF-3TC-DTG	Working	Stage I	20	2021	Routine Monitoring	Active-Transfer In	Facility	No								No sign or symptoms of TB	No sign or symptoms of TB
489	Adamawa	Female	20-29	2022	90	Adult.1st.Line	TDF-3TC-DTG	Working	Stage I				Active	Community	No								No sign or symptoms of TB	No sign or symptoms of TB
490	Adamawa	Female	30-39	2021	90	Adult.1st.Line	TDF-3TC-DTG	Working	Stage I				Active	Community	No								No sign or symptoms of TB	No sign or symptoms of TB
491	Adamawa	Female	30-39	2021	90	Adult.1st.Line	TDF-3TC-DTG	Working	Stage I	99.6	2022	Routine Monitoring	Active	Facility	No								No sign or symptoms of TB	No sign or symptoms of TB
492	Adamawa	Female	30-39	2021	180	Adult.1st.Line	TDF-3TC-DTG	Working	Stage I				Active	Clinical Platforms (PHCs/Private Clinics/Nursing Homes)	No								No sign or symptoms of TB	No sign or symptoms of TB
493	Adamawa	Female	30-39	2021	180	Adult.1st.Line	TDF-3TC-DTG	Working	Stage I	20	2022	Routine Monitoring	Active	Community	No								No sign or symptoms of TB	No sign or symptoms of TB
494	Adamawa	Female	20-29	2021	90	Adult.1st.Line	TDF-3TC-DTG	Working	Stage I	0	2022	Routine Monitoring	Active	Clinical Platforms (PHCs/Private Clinics/Nursing Homes)	No								No sign or symptoms of TB	No sign or symptoms of TB
495	Adamawa	Female	20-29	2021	90	Adult.1st.Line	TDF-3TC-DTG	Working	Stage I	676	2022	Routine Monitoring	Active	Community	No								No sign or symptoms of TB	No sign or symptoms of TB
496	Adamawa	Female	20-29	2021	180	Adult.1st.Line	TDF-3TC-DTG	Working	Stage I	64.9	2022	Routine Monitoring	Active	Facility	No								No sign or symptoms of TB	No sign or symptoms of TB
498	Adamawa	Female	20-29	2020	180	Adult.1st.Line	TDF-3TC-DTG	Working	Stage I	76.9	2022	Routine Monitoring	Active	Facility	Yes	2020	3	2020	Yes	2022	76.9	2022	No sign or symptoms of TB	No sign or symptoms of TB
499	Adamawa	Female	30-39	2020	180	Adult.1st.Line	TDF-3TC-DTG	Working	Stage I	0	2021	Routine Monitoring	Active	Clinical Platforms (PHCs/Private Clinics/Nursing Homes)	No								No sign or symptoms of TB	No sign or symptoms of TB
500	Adamawa	Female	20-29	2017	180	Adult.1st.Line	TDF-3TC-DTG	Working	Stage I	0	2022	Routine Monitoring	Active	Facility	Yes	2019	3	2019	Yes	2022	0	2022	No sign or symptoms of TB	No sign or symptoms of TB
501	Adamawa	Female	20-29	2022	90	Adult.1st.Line	TDF-3TC-DTG	Working	Stage I				Active	Community	No								Currently on TPT	No sign or symptoms of TB
502	Adamawa	Male	30-39	2020	180	Adult.1st.Line	TDF-3TC-DTG	Working	Stage I	0	2022	Routine Monitoring	Active	Facility	No								No sign or symptoms of TB	No sign or symptoms of TB
505	Adamawa	Female	20-29	2022	90	Adult.1st.Line	TDF-3TC-DTG	Working	Stage I				Active	Facility	No								No sign or symptoms of TB	No sign or symptoms of TB
506	Adamawa	Female	30-39	2022	90	Adult.1st.Line	TDF-3TC-DTG	Working	Stage I				Active	Clinical Platforms (Chemists/PMVs/Dispensary)	No								No sign or symptoms of TB	No sign or symptoms of TB
507	Adamawa	Male	30-39	2021	90	Adult.1st.Line	TDF-3TC-DTG	Working	Stage I				Active	Community	No								No sign or symptoms of TB	No sign or symptoms of TB
508	Adamawa	Female	20-29	2021	90	Adult.1st.Line	TDF-3TC-DTG	Working	Stage I	1520	2022	Targeted Monitoring	Active	Community	Yes	2022	1	2022	No				No sign or symptoms of TB	No sign or symptoms of TB
509	Adamawa	Male	30-39	2018	180	Adult.1st.Line	TDF-3TC-DTG	Working	Stage I	0	2022	Routine Monitoring	Active	Facility	Yes	2019	3	2019	Yes	2022	0	2022	No sign or symptoms of TB	No sign or symptoms of TB
510	Adamawa	Female	30-39	2021	180	Adult.1st.Line	TDF-3TC-DTG	Working	Stage I	1070	2022	Targeted Monitoring	Active	Clinical Platforms (PHCs/Private Clinics/Nursing Homes)	Yes	2022	1	2022	No				No sign or symptoms of TB	No sign or symptoms of TB
511	Adamawa	Female	20-29	2020	180	Adult.1st.Line	TDF-3TC-DTG	Working	Stage I	213	2022	Routine Monitoring	Active	Facility	No								No sign or symptoms of TB	No sign or symptoms of TB
512	Adamawa	Female	20-29	2018	180	Adult.1st.Line	TDF-3TC-DTG	Working	Stage I	249	2022	Routine Monitoring	Active	Facility	No								No sign or symptoms of TB	No sign or symptoms of TB
513	Adamawa	Female	10-19	2021	90	Peds.1st.Line	ABC-3TC-DTG	Working	Stage I	20	2022	Routine Monitoring	Active	Facility	No								No sign or symptoms of TB	No sign or symptoms of TB
516	Adamawa	Female	20-29	2020	180	Adult.1st.Line	TDF-3TC-DTG	Working	Stage I	0	2021	Routine Monitoring	Active	Clinical Platforms (PHCs/Private Clinics/Nursing Homes)	No								No sign or symptoms of TB	No sign or symptoms of TB
517	Adamawa	Female	40+	2011	180	Adult.1st.Line	TDF-3TC-DTG	Working	Stage I	20	2021	Routine Monitoring	Active-Transfer In	Clinical Platforms (Chemists/PMVs/Dispensary)	No								No sign or symptoms of TB	No sign or symptoms of TB
518	Adamawa	Female	20-29	2020	180	Adult.1st.Line	TDF-3TC-DTG	Working	Stage I	521	2021	Routine Monitoring	Active	Clinical Platforms (PHCs/Private Clinics/Nursing Homes)	No								No sign or symptoms of TB	No sign or symptoms of TB
519	Adamawa	Female	30-39	2012	180	Adult.1st.Line	TDF-3TC-DTG	Working	Stage I	0	2021	Routine Monitoring	Active-Transfer In	Facility	No								No sign or symptoms of TB	No sign or symptoms of TB
520	Adamawa	Female	30-39	2021	90	Adult.1st.Line	TDF-3TC-DTG	Working	Stage I	20	2022	Routine Monitoring	Active	Facility	No								No sign or symptoms of TB	No sign or symptoms of TB
521	Adamawa	Female	30-39	2015	90	Adult.1st.Line	TDF-3TC-DTG	Working	Stage I	20	2021	Routine Monitoring	Active-Transfer In	Clinical Platforms (PHCs/Private Clinics/Nursing Homes)	No								No sign or symptoms of TB	No sign or symptoms of TB
522	Adamawa	Female	30-39	2020	180	Adult.1st.Line	TDF-3TC-DTG	Working	Stage I	29.9	2022	Routine Monitoring	Active	Facility	No								No sign or symptoms of TB	No sign or symptoms of TB
523	Adamawa	Female	30-39	2019	180	Adult.1st.Line	TDF-3TC-DTG	Working	Stage I	267	2022	Routine Monitoring	Active	Facility	No								No sign or symptoms of TB	No sign or symptoms of TB
525	Adamawa	Male	0-9	2020	90	Peds.1st.Line	ABC-3TC-pDTG	Working	Stage I	20	2022	Routine Monitoring	Active	Facility	Yes	2020	3	2020	Yes	2022	20	2022	No sign or symptoms of TB	No sign or symptoms of TB
526	Adamawa	Female	20-29	2017	180	Adult.1st.Line	TDF-3TC-DTG	Working	Stage I	42.1	2020	Routine Monitoring	Active-Restart	Facility	No								No sign or symptoms of TB	No sign or symptoms of TB
527	Adamawa	Female	20-29	2021	180	Adult.1st.Line	TDF-3TC-DTG	Working	Stage I	20	2022	Routine Monitoring	Active	Facility	No								No sign or symptoms of TB	No sign or symptoms of TB
528	Adamawa	Female	30-39	2020	180	Adult.1st.Line	TDF-3TC-DTG	Working	Stage I	0	2021	Routine Monitoring	Active	Facility	No								No sign or symptoms of TB	No sign or symptoms of TB
529	Adamawa	Male	40+	2021	90	Adult.1st.Line	TDF-3TC-DTG	Working	Stage I	20	2022	Routine Monitoring	Active	Facility	No								Currently on TPT	No sign or symptoms of TB
530	Adamawa	Female	20-29	2020	180	Adult.1st.Line	TDF-3TC-DTG	Working	Stage I	20	2021	Routine Monitoring	Active	Clinical Platforms (PHCs/Private Clinics/Nursing Homes)	No								No sign or symptoms of TB	No sign or symptoms of TB
531	Adamawa	Female	30-39	2020	180	Adult.1st.Line	TDF-3TC-DTG	Working	Stage I				Active	Facility	No								No sign or symptoms of TB	No sign or symptoms of TB
532	Adamawa	Female	10-19	2021	180	Adult.1st.Line	TDF-3TC-DTG	Working	Stage I	20	2022	Routine Monitoring	Active	Clinical Platforms (PHCs/Private Clinics/Nursing Homes)	No								No sign or symptoms of TB	No sign or symptoms of TB
533	Adamawa	Male	30-39	2020	180	Adult.1st.Line	TDF-3TC-DTG	Working	Stage I	20	2020	Targeted Monitoring	Active	Facility	No								No sign or symptoms of TB	No sign or symptoms of TB
534	Adamawa	Female	20-29	2018	180	Adult.1st.Line	TDF-3TC-DTG	Working	Stage I	26.6	2022	Routine Monitoring	Active	Facility	No								No sign or symptoms of TB	No sign or symptoms of TB
535	Adamawa	Female	20-29	2020	180	Adult.1st.Line	TDF-3TC-DTG	Working	Stage I	90.7	2021	Routine Monitoring	Active	Facility	No								No sign or symptoms of TB	No sign or symptoms of TB
536	Adamawa	Female	30-39	2020	180	Adult.1st.Line	TDF-3TC-DTG	Working	Stage I	0	2021	Routine Monitoring	Active	Facility	No								No sign or symptoms of TB	No sign or symptoms of TB
540	Adamawa	Female	20-29	2020	180	Adult.1st.Line	TDF-3TC-DTG	Working	Stage I	20	2022	Routine Monitoring	Active	Facility	No								No sign or symptoms of TB	No sign or symptoms of TB
541	Adamawa	Male	40+	2021	90	Adult.1st.Line	TDF-3TC-DTG	Working	Stage I	20	2022	Routine Monitoring	Active	Community	No								No sign or symptoms of TB	No sign or symptoms of TB
542	Adamawa	Male	40+	2020	180	Adult.1st.Line	TDF-3TC-DTG	Working	Stage I	0	2021	Routine Monitoring	Active-Transfer In	Facility	No								No sign or symptoms of TB	No sign or symptoms of TB
543	Adamawa	Female	20-29	2019	180	Adult.1st.Line	TDF-3TC-DTG	Working	Stage I	215	2022	Routine Monitoring	Active	Facility	No								No sign or symptoms of TB	No sign or symptoms of TB
544	Adamawa	Female	30-39	2021	90	Adult.1st.Line	TDF-3TC-DTG	Working	Stage I	20	2022	Routine Monitoring	Active	Community	No								No sign or symptoms of TB	No sign or symptoms of TB
546	Adamawa	Male	40+	2020	180	Adult.1st.Line	TDF-3TC-DTG	Working	Stage I	20	2021	Routine Monitoring	Active	Clinical Platforms (Chemists/PMVs/Dispensary)	No								No sign or symptoms of TB	No sign or symptoms of TB
550	Adamawa	Female	0-9	2020	90	Peds.1st.Line	ABC-3TC-pDTG	Working	Stage I	20	2022	Routine Monitoring	Active	Facility	Yes	2020	3	2020	Yes	2022	20	2022	No sign or symptoms of TB	No sign or symptoms of TB
551	Adamawa	Female	40+	2020	180	Adult.1st.Line	TDF-3TC-DTG	Working	Stage I	364	2022	Routine Monitoring	Active	Facility	No								No sign or symptoms of TB	No sign or symptoms of TB
552	Adamawa	Male	20-29	2021	90	Adult.1st.Line	TDF-3TC-DTG	Working	Stage I	27100	2022	Routine Monitoring	Active	Community	No								No sign or symptoms of TB	No sign or symptoms of TB
553	Adamawa	Female	30-39	2019	180	Adult.1st.Line	TDF-3TC-DTG	Working	Stage I	80	2020	Targeted Monitoring	Active	Facility	No								No sign or symptoms of TB	No sign or symptoms of TB
554	Adamawa	Male	30-39	2020	180	Adult.1st.Line	TDF-3TC-DTG	Working	Stage I	120	2021	Routine Monitoring	Active	Facility	No								No sign or symptoms of TB	No sign or symptoms of TB
555	Adamawa	Female	20-29	2021	90	Adult.1st.Line	TDF-3TC-DTG	Working	Stage I	8240	2022	Targeted Monitoring	Active	Clinical Platforms (PHCs/Private Clinics/Nursing Homes)	No								No sign or symptoms of TB	No sign or symptoms of TB
556	Adamawa	Female	40+	2020	180	Adult.1st.Line	TDF-3TC-DTG	Working	Stage I	20	2021	Routine Monitoring	Active	Facility	No								No sign or symptoms of TB	No sign or symptoms of TB
557	Adamawa	Male	40+	2021	90	Adult.1st.Line	TDF-3TC-DTG	Working	Stage I				Active	Community	No								No sign or symptoms of TB	No sign or symptoms of TB
558	Adamawa	Female	30-39	2020	90	Adult.1st.Line	TDF-3TC-DTG	Working	Stage I	0	2022	Routine Monitoring	Active	Clinical Platforms (PHCs/Private Clinics/Nursing Homes)	No								No sign or symptoms of TB	No sign or symptoms of TB
559	Adamawa	Female	20-29	2019	90	Adult.1st.Line	TDF-3TC-DTG	Working	Stage I	174	2022	Routine Monitoring	Active	Facility	Yes	2020	3	2020	Yes	2022	174	2022	No sign or symptoms of TB	No sign or symptoms of TB
560	Adamawa	Female	20-29	2019	90	Adult.1st.Line	TDF-3TC-DTG	Working	Stage I				Active-Transfer In	Facility	No								Currently on TPT	No sign or symptoms of TB
561	Adamawa	Female	30-39	2018	180	Adult.1st.Line	TDF-3TC-DTG	Working	Stage I	20	2020	Routine Monitoring	Active	Facility	No								No sign or symptoms of TB	No sign or symptoms of TB
562	Adamawa	Female	30-39	2015	180	Adult.1st.Line	TDF-3TC-DTG	Working	Stage I	75	2022	Routine Monitoring	Active-Transfer In	Facility	No								No sign or symptoms of TB	No sign or symptoms of TB
564	Adamawa	Female	30-39	2013	180	Adult.1st.Line	TDF-3TC-DTG	Working	Stage I	59.8	2021	Routine Monitoring	Active-Transfer In	Clinical Platforms (PHCs/Private Clinics/Nursing Homes)	No								No sign or symptoms of TB	No sign or symptoms of TB
567	Adamawa	Female	20-29	2020	180	Adult.1st.Line	TDF-3TC-DTG	Working	Stage I	20	2021	Targeted Monitoring	Active	Facility	No								No sign or symptoms of TB	No sign or symptoms of TB
569	Adamawa	Female	30-39	2020	180	Adult.1st.Line	TDF-3TC-DTG	Working	Stage I	45.6	2022	Routine Monitoring	Active	Facility	No								No sign or symptoms of TB	No sign or symptoms of TB
570	Adamawa	Female	20-29	2020	180	Adult.1st.Line	TDF-3TC-DTG	Working	Stage I	53.4	2022	Routine Monitoring	Active	Facility	Yes	2021	3	2021	Yes	2022	53.4	2022	No sign or symptoms of TB	No sign or symptoms of TB
571	Adamawa	Female	40+	2020	180	Adult.1st.Line	TDF-3TC-DTG	Working	Stage I	0	2021	Routine Monitoring	Active	Clinical Platforms (PHCs/Private Clinics/Nursing Homes)	No								No sign or symptoms of TB	No sign or symptoms of TB
572	Adamawa	Female	20-29	2021	180	Adult.1st.Line	TDF-3TC-DTG	Working	Stage I	20	2022	Routine Monitoring	Active	Facility	No								No sign or symptoms of TB	No sign or symptoms of TB
573	Adamawa	Female	0-9	2020	90	Peds.1st.Line	ABC-3TC-pDTG	Working	Stage I	0	2022	Routine Monitoring	Active-Transfer In	Facility	No								No sign or symptoms of TB	No sign or symptoms of TB
575	Adamawa	Female	40+	2020	180	Adult.1st.Line	TDF-3TC-DTG	Working	Stage I	0	2021	Routine Monitoring	Active	Facility	No								No sign or symptoms of TB	No sign or symptoms of TB
576	Adamawa	Female	30-39	2020	180	Adult.1st.Line	TDF-3TC-DTG	Working	Stage I	83.8	2022	Routine Monitoring	Active	Facility	No								No sign or symptoms of TB	No sign or symptoms of TB
577	Adamawa	Female	30-39	2018	180	Adult.1st.Line	TDF-3TC-DTG	Working	Stage I	0	2022	Routine Monitoring	Active	Facility	Yes	2019	3	2019	Yes	2022	0	2022	No sign or symptoms of TB	No sign or symptoms of TB
579	Adamawa	Female	40+	2019	90	Adult.1st.Line	TDF-3TC-DTG	Working	Stage I	174	2022	Routine Monitoring	Active	Facility	No								No sign or symptoms of TB	No sign or symptoms of TB
580	Adamawa	Female	30-39	2020	180	Adult.1st.Line	TDF-3TC-DTG	Working	Stage I	20	2020	Targeted Monitoring	Active	Facility	No								No sign or symptoms of TB	No sign or symptoms of TB
581	Adamawa	Female	20-29	2021	90	Adult.1st.Line	TDF-3TC-DTG	Working	Stage I				Active	Clinical Platforms (PHCs/Private Clinics/Nursing Homes)	No								No sign or symptoms of TB	No sign or symptoms of TB
582	Adamawa	Male	40+	2021	90	Adult.1st.Line	TDF-3TC-DTG	Working	Stage I	396	2022	Routine Monitoring	Active	Facility	No								No sign or symptoms of TB	No sign or symptoms of TB
583	Adamawa	Female	40+	2020	180	Adult.1st.Line	TDF-3TC-DTG	Working	Stage I	502	2022	Targeted Monitoring	Active	Clinical Platforms (PHCs/Private Clinics/Nursing Homes)	Yes	2021	3	2021	Yes	2022	502	2022	No sign or symptoms of TB	No sign or symptoms of TB
584	Adamawa	Female	30-39	2020	180	Adult.1st.Line	TDF-3TC-DTG	Working	Stage I	20	2021	Routine Monitoring	Active	Facility	No								No sign or symptoms of TB	No sign or symptoms of TB
586	Adamawa	Male	30-39	2020	180	Adult.1st.Line	TDF-3TC-DTG	Working	Stage I	21.7	2021	Routine Monitoring	Active	Facility	No								No sign or symptoms of TB	No sign or symptoms of TB
587	Adamawa	Female	30-39	2021	90	Adult.1st.Line	TDF-3TC-DTG	Working	Stage I	166	2022	Routine Monitoring	Active	Community	No								No sign or symptoms of TB	No sign or symptoms of TB
588	Adamawa	Female	40+	2020	180	Adult.1st.Line	TDF-3TC-DTG	Working	Stage I	20	2022	Routine Monitoring	Active-Restart	Facility	Yes	2021	3	2021	Yes	2022	20	2022	No sign or symptoms of TB	No sign or symptoms of TB
589	Adamawa	Male	10-19	2020	90	Peds.1st.Line	ABC-3TC-DTG	Working	Stage I	20	2022	Routine Monitoring	Active	Clinical Platforms (PHCs/Private Clinics/Nursing Homes)	No								No sign or symptoms of TB	No sign or symptoms of TB
590	Adamawa	Female	20-29	2020	180	Adult.1st.Line	TDF-3TC-DTG	Working	Stage I	20	2021	Targeted Monitoring	Active	Facility	No								No sign or symptoms of TB	No sign or symptoms of TB
591	Adamawa	Female	30-39	2018	180	Adult.1st.Line	TDF-3TC-DTG	Working	Stage I				Active-Transfer In	Clinical Platforms (PHCs/Private Clinics/Nursing Homes)	No								No sign or symptoms of TB	No sign or symptoms of TB
592	Adamawa	Female	30-39	2020	180	Adult.1st.Line	TDF-3TC-DTG	Working	Stage I	20	2021	Routine Monitoring	Active	Facility	No								No sign or symptoms of TB	No sign or symptoms of TB
593	Adamawa	Male	40+	2021	90	Adult.1st.Line	TDF-3TC-DTG	Working	Stage I				Active-Transfer In	Facility	No								Currently on TPT	No sign or symptoms of TB
594	Adamawa	Female	30-39	2017	90	Adult.1st.Line	TDF-3TC-DTG	Working	Stage I	664	2022	Routine Monitoring	Active-Transfer In	Clinical Platforms (PHCs/Private Clinics/Nursing Homes)	No								No sign or symptoms of TB	No sign or symptoms of TB
595	Adamawa	Female	30-39	2020	180	Adult.1st.Line	TDF-3TC-DTG	Working	Stage I				Active	Clinical Platforms (Chemists/PMVs/Dispensary)	No								No sign or symptoms of TB	No sign or symptoms of TB
596	Adamawa	Female	20-29	2012	180	Adult.1st.Line	TDF-3TC-DTG	Working	Stage I	20	2021	Routine Monitoring	Active-Transfer In	Facility	No								No sign or symptoms of TB	No sign or symptoms of TB
597	Adamawa	Female	20-29	2021	90	Adult.1st.Line	TDF-3TC-DTG	Working	Stage I				Active	Community	No								No sign or symptoms of TB	No sign or symptoms of TB
598	Adamawa	Female	20-29	2020	180	Adult.1st.Line	TDF-3TC-DTG	Working	Stage I	150	2021	Routine Monitoring	Active	Facility	Yes	2020	3	2020	Yes	2021	150	2021	No sign or symptoms of TB	No sign or symptoms of TB
599	Adamawa	Male	40+	2019	180	Adult.1st.Line	TDF-3TC-DTG	Working	Stage I	0	2020	Routine Monitoring	Active	Facility	No								No sign or symptoms of TB	No sign or symptoms of TB
600	Adamawa	Male	40+	2021	90	Adult.1st.Line	TDF-3TC-DTG	Working	Stage I	22.5	2022	Routine Monitoring	Active	Facility	No								No sign or symptoms of TB	No sign or symptoms of TB
601	Adamawa	Male	20-29	2020	180	Adult.1st.Line	TDF-3TC-DTG	Working	Stage I	0	2021	Routine Monitoring	Active	Clinical Platforms (Chemists/PMVs/Dispensary)	No								No sign or symptoms of TB	No sign or symptoms of TB
602	Adamawa	Female	30-39	2020	180	Adult.1st.Line	TDF-3TC-DTG	Working	Stage I	0	2021	Routine Monitoring	Active	Facility	No								No sign or symptoms of TB	No sign or symptoms of TB
604	Adamawa	Male	40+	2020	180	Adult.1st.Line	TDF-3TC-DTG	Working	Stage I	408.8	2020	Targeted Monitoring	Active	Facility	No								No sign or symptoms of TB	No sign or symptoms of TB
605	Adamawa	Male	20-29	2020	180	Adult.1st.Line	TDF-3TC-DTG	Working	Stage I	165	2021	Routine Monitoring	Active	Clinical Platforms (Chemists/PMVs/Dispensary)	No								No sign or symptoms of TB	No sign or symptoms of TB
606	Adamawa	Male	40+	2020	180	Adult.1st.Line	TDF-3TC-DTG	Working	Stage I	695	2022	Routine Monitoring	Active	Clinical Platforms (PHCs/Private Clinics/Nursing Homes)	No								No sign or symptoms of TB	No sign or symptoms of TB
607	Adamawa	Female	20-29	2020	180	Adult.1st.Line	TDF-3TC-DTG	Working	Stage I	20	2022	Routine Monitoring	Active	Facility	No								No sign or symptoms of TB	No sign or symptoms of TB
608	Adamawa	Female	30-39	2018	90	Adult.1st.Line	TDF-3TC-DTG	Working	Stage I				Active-Transfer In	Clinical Platforms (PHCs/Private Clinics/Nursing Homes)	No								No sign or symptoms of TB	No sign or symptoms of TB
609	Adamawa	Female	40+	2020	90	Adult.1st.Line	TDF-3TC-DTG	Working	Stage I				Active	Facility	No								No sign or symptoms of TB	No sign or symptoms of TB
610	Adamawa	Male	40+	2020	180	Adult.1st.Line	TDF-3TC-DTG	Working	Stage I	220	2021	Targeted Monitoring	Active	Facility	No								No sign or symptoms of TB	No sign or symptoms of TB
612	Adamawa	Male	30-39	2021	90	Adult.1st.Line	TDF-3TC-DTG	Working	Stage I				Active	Community	No								No sign or symptoms of TB	No sign or symptoms of TB
613	Adamawa	Female	20-29	2020	180	Adult.1st.Line	TDF-3TC-DTG	Working	Stage I	20	2020	Targeted Monitoring	Active	Facility	No								No sign or symptoms of TB	No sign or symptoms of TB
614	Adamawa	Female	20-29	2020	120	Adult.1st.Line	TDF-3TC-DTG	Working	Stage I	0	2022	Routine Monitoring	Active	Facility	Yes	2021	3	2021	Yes	2022	0	2022	No sign or symptoms of TB	No sign or symptoms of TB
615	Adamawa	Male	40+	2020	180	Adult.1st.Line	TDF-3TC-DTG	Working	Stage I	227	2021	Routine Monitoring	Active	Facility	No								No sign or symptoms of TB	No sign or symptoms of TB
616	Adamawa	Female	20-29	2020	180	Adult.1st.Line	TDF-3TC-DTG	Working	Stage I	0	2021	Routine Monitoring	Active	Facility	No								No sign or symptoms of TB	No sign or symptoms of TB
617	Adamawa	Female	20-29	2021	180	Adult.1st.Line	TDF-3TC-DTG	Working	Stage I				Active	Clinical Platforms (Chemists/PMVs/Dispensary)	No								No sign or symptoms of TB	No sign or symptoms of TB
618	Adamawa	Female	20-29	2015	180	Adult.1st.Line	TDF-3TC-DTG	Working	Stage I				Active-Transfer In	Facility	No								Currently on TPT	No sign or symptoms of TB
619	Adamawa	Male	30-39	2021	180	Adult.1st.Line	TDF-3TC-DTG	Working	Stage I				Active	Facility	No								No sign or symptoms of TB	No sign or symptoms of TB
621	Adamawa	Female	30-39	2020	180	Adult.1st.Line	TDF-3TC-DTG	Working	Stage I	275	2020	Targeted Monitoring	Active	Facility	No								No sign or symptoms of TB	No sign or symptoms of TB
622	Adamawa	Female	30-39	2020	180	Adult.1st.Line	TDF-3TC-DTG	Working	Stage I	0	2022	Routine Monitoring	Active-Restart	Facility	No								No sign or symptoms of TB	No sign or symptoms of TB
623	Adamawa	Female	30-39	2020	180	Adult.1st.Line	TDF-3TC-DTG	Working	Stage I	20	2020	Targeted Monitoring	Active	Facility	No								No sign or symptoms of TB	No sign or symptoms of TB
624	Adamawa	Male	0-9	2020	180	Peds.1st.Line	ABC-3TC-DTG	Working	Stage I	902	2022	Routine Monitoring	Active	Facility	No								No sign or symptoms of TB	No sign or symptoms of TB
626	Adamawa	Male	40+	2022	180	Adult.1st.Line	TDF-3TC-DTG	Working	Stage I				Active	Community	No								No sign or symptoms of TB	No sign or symptoms of TB
628	Adamawa	Female	30-39	2020	180	Adult.1st.Line	TDF-3TC-DTG	Working	Stage I	88.1	2020	Targeted Monitoring	Active	Facility	No								No sign or symptoms of TB	No sign or symptoms of TB
629	Adamawa	Female	30-39	2020	180	Adult.1st.Line	TDF-3TC-DTG	Working	Stage I	0	2021	Routine Monitoring	Active	Clinical Platforms (Chemists/PMVs/Dispensary)	No								No sign or symptoms of TB	No sign or symptoms of TB
630	Adamawa	Female	30-39	2013	180	Adult.1st.Line	TDF-3TC-DTG	Working	Stage I	0	2021	Routine Monitoring	Active-Transfer In	Facility	No								No sign or symptoms of TB	No sign or symptoms of TB
631	Adamawa	Female	30-39	2020	180	Adult.1st.Line	TDF-3TC-DTG	Working	Stage I	585	2022	Routine Monitoring	Active	Facility	No								No sign or symptoms of TB	No sign or symptoms of TB
632	Adamawa	Female	40+	2021	180	Adult.1st.Line	TDF-3TC-DTG	Working	Stage I				Active-Transfer In	Clinical Platforms (PHCs/Private Clinics/Nursing Homes)	No								No sign or symptoms of TB	No sign or symptoms of TB
633	Adamawa	Female	0-9	2020	90	Peds.1st.Line	ABC-3TC-pDTG	Working	Stage I	20	2022	Routine Monitoring	Active	Facility	Yes	2020	3	2020	Yes	2022	20	2022	No sign or symptoms of TB	No sign or symptoms of TB
634	Adamawa	Female	40+	2020	180	Adult.1st.Line	TDF-3TC-DTG	Working	Stage I	20	2021	Targeted Monitoring	Active	Facility	No								No sign or symptoms of TB	No sign or symptoms of TB
635	Adamawa	Male	30-39	2019	180	Adult.1st.Line	TDF-3TC-DTG	Working	Stage I	0	2022	Routine Monitoring	Active	Facility	No								No sign or symptoms of TB	No sign or symptoms of TB
636	Adamawa	Female	30-39	2021	90	Adult.1st.Line	TDF-3TC-DTG	Working	Stage I				Active	Facility	No								No sign or symptoms of TB	No sign or symptoms of TB
637	Adamawa	Female	20-29	2019	180	Adult.1st.Line	TDF-3TC-DTG	Working	Stage I	20	2021	Routine Monitoring	Active	Facility	No								No sign or symptoms of TB	No sign or symptoms of TB
638	Adamawa	Male	40+	2019	180	Adult.1st.Line	TDF-3TC-DTG	Working	Stage I	20	2021	Routine Monitoring	Active	Facility	No								No sign or symptoms of TB	No sign or symptoms of TB
639	Adamawa	Female	20-29	2021	180	Adult.1st.Line	TDF-3TC-DTG	Working	Stage I	593	2022	Routine Monitoring	Active	Clinical Platforms (PHCs/Private Clinics/Nursing Homes)	No								No sign or symptoms of TB	No sign or symptoms of TB
640	Adamawa	Male	40+	2020	180	Adult.1st.Line	TDF-3TC-DTG	Working	Stage I	20	2020	Routine Monitoring	Active-Transfer In	Facility	No								No sign or symptoms of TB	No sign or symptoms of TB
641	Adamawa	Female	0-9	2020	90	Peds.1st.Line	ABC-3TC-pDTG	Working	Stage I	20	2022	Routine Monitoring	Active-Transfer In	Facility	No								No sign or symptoms of TB	No sign or symptoms of TB
642	Adamawa	Female	20-29	2020	180	Adult.1st.Line	TDF-3TC-DTG	Working	Stage I	164	2022	Routine Monitoring	Active	Facility	No								No sign or symptoms of TB	No sign or symptoms of TB
643	Adamawa	Male	30-39	2020	180	Adult.1st.Line	TDF-3TC-DTG	Working	Stage I	89	2022	Routine Monitoring	Active	Facility	No								No sign or symptoms of TB	No sign or symptoms of TB
644	Adamawa	Male	40+	2020	180	Adult.1st.Line	TDF-3TC-DTG	Working	Stage I				Active	Clinical Platforms (PHCs/Private Clinics/Nursing Homes)	No								No sign or symptoms of TB	No sign or symptoms of TB
645	Adamawa	Female	30-39	2019	180	Adult.1st.Line	TDF-3TC-DTG	Working	Stage I				Active	Facility	No								No sign or symptoms of TB	No sign or symptoms of TB
646	Adamawa	Male	30-39	2020	180	Adult.1st.Line	TDF-3TC-DTG	Working	Stage I	45.8	2022	Routine Monitoring	Active	Clinical Platforms (PHCs/Private Clinics/Nursing Homes)	No								No sign or symptoms of TB	No sign or symptoms of TB
648	Adamawa	Female	30-39	2021	90	Adult.1st.Line	TDF-3TC-DTG	Working	Stage I	20	2022	Routine Monitoring	Active	Community	No								No sign or symptoms of TB	No sign or symptoms of TB
650	Adamawa	Female	30-39	2021	90	Adult.1st.Line	TDF-3TC-DTG	Working	Stage I				Active	Clinical Platforms (PHCs/Private Clinics/Nursing Homes)	No								No sign or symptoms of TB	No sign or symptoms of TB
652	Adamawa	Female	30-39	2020	180	Adult.1st.Line	TDF-3TC-DTG	Working	Stage I	20	2021	Routine Monitoring	Active	Facility	Yes	2020	3	2020	Yes	2021	20	2021	No sign or symptoms of TB	No sign or symptoms of TB
654	Adamawa	Female	20-29	2020	180	Adult.1st.Line	TDF-3TC-DTG	Working	Stage I				Active	Clinical Platforms (PHCs/Private Clinics/Nursing Homes)	No								No sign or symptoms of TB	No sign or symptoms of TB
655	Adamawa	Male	40+	2020	180	Adult.1st.Line	TDF-3TC-DTG	Working	Stage I	20.5	2020	Targeted Monitoring	Active	Facility	No								No sign or symptoms of TB	No sign or symptoms of TB
656	Adamawa	Male	30-39	2020	180	Adult.1st.Line	TDF-3TC-DTG	Working	Stage I	78.8	2020	Targeted Monitoring	Active	Facility	No								No sign or symptoms of TB	No sign or symptoms of TB
657	Adamawa	Female	30-39	2020	180	Adult.1st.Line	TDF-3TC-DTG	Working	Stage I	20	2021	Routine Monitoring	Active	Facility	No								No sign or symptoms of TB	No sign or symptoms of TB
658	Adamawa	Female	30-39	2018	180	Adult.1st.Line	TDF-3TC-DTG	Working	Stage I	62.3	2022	Routine Monitoring	Active-Restart	Facility	Yes	2021	3	2021	Yes	2022	62.3	2022	No sign or symptoms of TB	No sign or symptoms of TB
659	Adamawa	Female	30-39	2020	180	Adult.1st.Line	TDF-3TC-DTG	Working	Stage I	20	2020	Targeted Monitoring	Active	Facility	No								No sign or symptoms of TB	No sign or symptoms of TB
660	Adamawa	Female	30-39	2020	180	Adult.1st.Line	TDF-3TC-DTG	Working	Stage I	398	2022	Routine Monitoring	Active	Facility	No								No sign or symptoms of TB	No sign or symptoms of TB
661	Adamawa	Female	20-29	2020	180	Adult.1st.Line	TDF-3TC-DTG	Working	Stage I	158	2022	Routine Monitoring	Active	Facility	No								No sign or symptoms of TB	No sign or symptoms of TB
662	Adamawa	Female	30-39	2016	90	Adult.1st.Line	TDF-3TC-DTG	Working	Stage I	488	2022	Routine Monitoring	Active-Transfer In	Facility	No								No sign or symptoms of TB	No sign or symptoms of TB
663	Adamawa	Female	30-39	2021	90	Adult.1st.Line	TDF-3TC-DTG	Working	Stage I	26.1	2022	Routine Monitoring	Active	Community Based Organisation	No								No sign or symptoms of TB	No sign or symptoms of TB
664	Adamawa	Female	20-29	2020	180	Adult.1st.Line	TDF-3TC-DTG	Working	Stage I				Active	Facility	No								No sign or symptoms of TB	No sign or symptoms of TB
665	Adamawa	Female	30-39	2020	180	Adult.1st.Line	TDF-3TC-DTG	Working	Stage I	20	2020	Targeted Monitoring	Active	Facility	No								No sign or symptoms of TB	No sign or symptoms of TB
667	Adamawa	Male	40+	2021	180	Adult.1st.Line	TDF-3TC-DTG	Working	Stage I	20	2022	Routine Monitoring	Active	Facility	Yes	2021	3	2021	Yes	2022	20	2022	No sign or symptoms of TB	No sign or symptoms of TB
668	Adamawa	Female	20-29	2021	90	Adult.1st.Line	TDF-3TC-DTG	Working	Stage I				Active	Community	No								No sign or symptoms of TB	No sign or symptoms of TB
669	Adamawa	Female	30-39	2021	180	Adult.1st.Line	TDF-3TC-DTG	Working	Stage I				Active	Facility	No								No sign or symptoms of TB	No sign or symptoms of TB
670	Adamawa	Male	30-39	2020	180	Adult.1st.Line	TDF-3TC-DTG	Working	Stage I	34.7	2021	Routine Monitoring	Active	Facility	No								No sign or symptoms of TB	No sign or symptoms of TB
672	Adamawa	Female	20-29	2019	180	Adult.1st.Line	TDF-3TC-DTG	Working	Stage I	20	2020	Targeted Monitoring	Active	Facility	No								No sign or symptoms of TB	No sign or symptoms of TB
673	Adamawa	Male	20-29	2021	90	Adult.1st.Line	TDF-3TC-DTG	Working	Stage I				Active	Facility	No								No sign or symptoms of TB	No sign or symptoms of TB
674	Adamawa	Male	40+	2020	180	Adult.1st.Line	TDF-3TC-DTG	Working	Stage I	20	2021	Routine Monitoring	Active	Facility	No								No sign or symptoms of TB	No sign or symptoms of TB
675	Adamawa	Female	30-39	2019	180	Adult.1st.Line	TDF-3TC-DTG	Working	Stage I	20	2021	Routine Monitoring	Active	Facility	Yes	2019	3	2019	Yes	2021	20	2021	No sign or symptoms of TB	No sign or symptoms of TB
676	Adamawa	Female	40+	2020	180	Adult.1st.Line	TDF-3TC-DTG	Working	Stage I	266	2022	Routine Monitoring	Active	Clinical Platforms (Chemists/PMVs/Dispensary)	No								No sign or symptoms of TB	No sign or symptoms of TB
677	Adamawa	Female	30-39	2020	180	Adult.1st.Line	TDF-3TC-DTG	Working	Stage I	20	2021	Routine Monitoring	Active-Transfer In	Facility	No								No sign or symptoms of TB	No sign or symptoms of TB
678	Adamawa	Female	30-39	2020	180	Adult.1st.Line	TDF-3TC-DTG	Working	Stage I	41400	2020	Targeted Monitoring	Active	Facility	No								No sign or symptoms of TB	No sign or symptoms of TB
679	Adamawa	Female	40+	2020	180	Adult.1st.Line	TDF-3TC-DTG	Working	Stage I	556	2021	Routine Monitoring	Active	Facility	No								No sign or symptoms of TB	No sign or symptoms of TB
680	Adamawa	Female	30-39	2019	180	Adult.1st.Line	TDF-3TC-DTG	Working	Stage I	0	2021	Routine Monitoring	Active-Transfer In	Clinical Platforms (PHCs/Private Clinics/Nursing Homes)	No								No sign or symptoms of TB	No sign or symptoms of TB
681	Adamawa	Female	30-39	2018	180	Adult.1st.Line	TDF-3TC-DTG	Working	Stage I	20	2021	Routine Monitoring	Active	Facility	No								No sign or symptoms of TB	No sign or symptoms of TB
682	Adamawa	Female	30-39	2021	90	Adult.1st.Line	TDF-3TC-DTG	Working	Stage I				Active	Clinical Platforms (PHCs/Private Clinics/Nursing Homes)	No								No sign or symptoms of TB	No sign or symptoms of TB
683	Adamawa	Female	20-29	2021	90	Adult.1st.Line	TDF-3TC-DTG	Working	Stage I	20	2022	Routine Monitoring	Active	Community	No								No sign or symptoms of TB	No sign or symptoms of TB
684	Adamawa	Female	20-29	2020	180	Adult.1st.Line	TDF-3TC-DTG	Working	Stage I	20	2021	Routine Monitoring	Active	Facility	No								No sign or symptoms of TB	No sign or symptoms of TB
685	Adamawa	Female	30-39	2020	180	Adult.1st.Line	TDF-3TC-DTG	Working	Stage I	677	2022	Targeted Monitoring	Active	Facility	Yes	2021	3	2021	Yes	2022	677	2022	No sign or symptoms of TB	No sign or symptoms of TB
686	Adamawa	Female	30-39	2020	180	Adult.1st.Line	TDF-3TC-DTG	Working	Stage I				Active-Transfer In	Facility	No								No sign or symptoms of TB	No sign or symptoms of TB
687	Adamawa	Female	30-39	2021	180	Adult.1st.Line	TDF-3TC-DTG	Working	Stage I				Active	Facility	No								No sign or symptoms of TB	No sign or symptoms of TB
688	Adamawa	Female	30-39	2020	180	Adult.1st.Line	TDF-3TC-DTG	Working	Stage I				Active	Facility	No								No sign or symptoms of TB	No sign or symptoms of TB
689	Adamawa	Female	20-29	2012	180	Adult.1st.Line	TDF-3TC-DTG	Working	Stage I	20	2022	Routine Monitoring	Active	Facility	No								No sign or symptoms of TB	No sign or symptoms of TB
690	Adamawa	Male	40+	2020	180	Adult.1st.Line	TDF-3TC-DTG	Working	Stage I	92.9	2022	Routine Monitoring	Active	Facility	No								No sign or symptoms of TB	No sign or symptoms of TB
691	Adamawa	Female	20-29	2020	180	Adult.1st.Line	TDF-3TC-DTG	Working	Stage I	0	2022	Routine Monitoring	Active	Facility	No								No sign or symptoms of TB	No sign or symptoms of TB
692	Adamawa	Male	30-39	2020	180	Adult.1st.Line	TDF-3TC-DTG	Working	Stage I	0	2021	Routine Monitoring	Active	Facility	No								No sign or symptoms of TB	No sign or symptoms of TB
693	Adamawa	Female	30-39	2019	180	Adult.1st.Line	TDF-3TC-DTG	Working	Stage I	39.6	2021	Routine Monitoring	Active	Facility	No								No sign or symptoms of TB	No sign or symptoms of TB
694	Adamawa	Female	30-39	2020	180	Adult.1st.Line	TDF-3TC-DTG	Working	Stage I	0	2021	Routine Monitoring	Active-Transfer In	Facility	No								No sign or symptoms of TB	No sign or symptoms of TB
695	Adamawa	Female	20-29	2020	180	Adult.1st.Line	TDF-3TC-DTG	Working	Stage I	234	2022	Routine Monitoring	Active	Facility	No								No sign or symptoms of TB	No sign or symptoms of TB
697	Adamawa	Female	30-39	2021	90	Adult.1st.Line	TDF-3TC-DTG	Working	Stage I				Active	Community	No								No sign or symptoms of TB	No sign or symptoms of TB
699	Adamawa	Male	40+	2020	180	Adult.1st.Line	TDF-3TC-DTG	Working	Stage I	137	2021	Routine Monitoring	Active	Facility	No								No sign or symptoms of TB	No sign or symptoms of TB
700	Adamawa	Female	40+	2008	180	Adult.1st.Line	TDF-3TC-DTG	Working	Stage I	20	2021	Routine Monitoring	Active-Transfer In	Clinical Platforms (PHCs/Private Clinics/Nursing Homes)	No								No sign or symptoms of TB	No sign or symptoms of TB
701	Adamawa	Female	20-29	2020	180	Adult.1st.Line	TDF-3TC-DTG	Working	Stage I	355	2021	Routine Monitoring	Active	Facility	No								No sign or symptoms of TB	No sign or symptoms of TB
703	Adamawa	Female	30-39	2020	180	Adult.1st.Line	TDF-3TC-DTG	Working	Stage I	0	2021	Routine Monitoring	Active	Facility	No								No sign or symptoms of TB	No sign or symptoms of TB
704	Adamawa	Female	20-29	2018	180	Adult.1st.Line	TDF-3TC-DTG	Working	Stage I	118	2020	Routine Monitoring	Active-Restart	Facility	Yes	2019	3	2019	Yes	2019	118	2020	No sign or symptoms of TB	No sign or symptoms of TB
706	Adamawa	Female	30-39	2020	180	Adult.1st.Line	TDF-3TC-DTG	Working	Stage I	20.3	2021	Routine Monitoring	Active	Facility	No								No sign or symptoms of TB	No sign or symptoms of TB
707	Adamawa	Female	40+	2021	90	Adult.1st.Line	TDF-3TC-DTG	Working	Stage I	633	2022	Routine Monitoring	Active	Facility	No								No sign or symptoms of TB	No sign or symptoms of TB
708	Adamawa	Female	20-29	2020	90	Adult.1st.Line	TDF-3TC-DTG	Working	Stage I	71.6	2022	Routine Monitoring	Active	Clinical Platforms (PHCs/Private Clinics/Nursing Homes)	No								Currently on TPT	No sign or symptoms of TB
711	Adamawa	Male	40+	2020	180	Adult.1st.Line	TDF-3TC-DTG	Working	Stage I				Active	Clinical Platforms (PHCs/Private Clinics/Nursing Homes)	No								No sign or symptoms of TB	No sign or symptoms of TB
712	Adamawa	Male	20-29	2020	180	Adult.1st.Line	TDF-3TC-DTG	Working	Stage I	20	2021	Routine Monitoring	Active	Facility	No								No sign or symptoms of TB	No sign or symptoms of TB
713	Adamawa	Female	30-39	2020	180	Adult.1st.Line	TDF-3TC-DTG	Working	Stage I	674	2021	Routine Monitoring	Active	Facility	No								No sign or symptoms of TB	No sign or symptoms of TB
715	Adamawa	Female	30-39	2020	180	Adult.1st.Line	TDF-3TC-DTG	Working	Stage I	20	2022	Routine Monitoring	Active	Facility	No								No sign or symptoms of TB	No sign or symptoms of TB
716	Adamawa	Female	10-19	2020	180	Adult.1st.Line	TDF-3TC-DTG	Working	Stage I	952	2022	Routine Monitoring	Active	Facility	Yes	2020	3	2020	Yes	2021	952	2022	No sign or symptoms of TB	No sign or symptoms of TB
717	Adamawa	Female	40+	2021	180	Adult.1st.Line	TDF-3TC-DTG	Working	Stage I	304	2021	Routine Monitoring	Active	Community	No								No sign or symptoms of TB	No sign or symptoms of TB
718	Adamawa	Female	30-39	2021	90	Adult.1st.Line	TDF-3TC-DTG	Working	Stage I	407	2022	Routine Monitoring	Active-Transfer In	Clinical Platforms (PHCs/Private Clinics/Nursing Homes)	No								No sign or symptoms of TB	No sign or symptoms of TB
719	Adamawa	Female	30-39	2017	180	Adult.1st.Line	TDF-3TC-DTG	Working	Stage I	123	2020	Routine Monitoring	Active-Restart	Facility	No								No sign or symptoms of TB	No sign or symptoms of TB
720	Adamawa	Female	20-29	2021	90	Adult.1st.Line	TDF-3TC-DTG	Working	Stage I	501	2022	Routine Monitoring	Active	Facility	No								No sign or symptoms of TB	No sign or symptoms of TB
721	Adamawa	Female	30-39	2017	180	Adult.1st.Line	TDF-3TC-DTG	Working	Stage I	769	2020	Routine Monitoring	Active	Facility	No								No sign or symptoms of TB	No sign or symptoms of TB
723	Adamawa	Male	40+	2021	90	Adult.1st.Line	TDF-3TC-DTG	Working	Stage I				Active	Clinical Platforms (PHCs/Private Clinics/Nursing Homes)	No								No sign or symptoms of TB	No sign or symptoms of TB
724	Adamawa	Male	40+	2021	180	Adult.1st.Line	TDF-3TC-DTG	Working	Stage I	20	2021	Routine Monitoring	Active	Facility	No								No sign or symptoms of TB	No sign or symptoms of TB
725	Adamawa	Male	40+	2021	90	Adult.1st.Line	TDF-3TC-DTG	Working	Stage I				Active	Community Based Organisation	No								No sign or symptoms of TB	No sign or symptoms of TB
726	Adamawa	Male	30-39	2019	180	Adult.1st.Line	TDF-3TC-DTG	Working	Stage I	997	2021	Routine Monitoring	Active	Facility	No								No sign or symptoms of TB	No sign or symptoms of TB
727	Adamawa	Female	20-29	2020	180	Adult.1st.Line	TDF-3TC-DTG	Working	Stage I	404	2022	Routine Monitoring	Active	Facility	No								No sign or symptoms of TB	No sign or symptoms of TB
728	Adamawa	Female	20-29	2020	180	Adult.1st.Line	TDF-3TC-DTG	Working	Stage I	439	2022	Routine Monitoring	Active	Facility	No								No sign or symptoms of TB	No sign or symptoms of TB
730	Adamawa	Male	30-39	2021	90	Adult.1st.Line	TDF-3TC-DTG	Working	Stage I	494	2022	Routine Monitoring	Active	Community	No								No sign or symptoms of TB	No sign or symptoms of TB
731	Adamawa	Female	20-29	2021	90	Adult.1st.Line	TDF-3TC-DTG	Working	Stage I				Active	Community	No								No sign or symptoms of TB	No sign or symptoms of TB
732	Adamawa	Female	30-39	2020	180	Adult.1st.Line	TDF-3TC-DTG	Working	Stage I	0	2021	Routine Monitoring	Active	Facility	No								No sign or symptoms of TB	No sign or symptoms of TB
734	Adamawa	Female	20-29	2020	180	Adult.1st.Line	TDF-3TC-DTG	Working	Stage I	20	2021	Routine Monitoring	Active	Facility	No								No sign or symptoms of TB	No sign or symptoms of TB
735	Adamawa	Male	30-39	2019	180	Adult.1st.Line	TDF-3TC-DTG	Working	Stage I	897	2020	Routine Monitoring	Active	Facility	No								No sign or symptoms of TB	No sign or symptoms of TB
736	Adamawa	Male	30-39	2020	180	Adult.1st.Line	TDF-3TC-DTG	Working	Stage I	201	2021	Routine Monitoring	Active	Facility	No								No sign or symptoms of TB	No sign or symptoms of TB
737	Adamawa	Female	20-29	2021	180	Adult.1st.Line	TDF-3TC-DTG	Working	Stage I				Active	Facility	No								No sign or symptoms of TB	No sign or symptoms of TB
738	Adamawa	Male	20-29	2019	180	Adult.1st.Line	TDF-3TC-DTG	Working	Stage I	20	2021	Routine Monitoring	Active	Facility	No								No sign or symptoms of TB	No sign or symptoms of TB
739	Adamawa	Male	40+	2020	180	Adult.1st.Line	TDF-3TC-DTG	Working	Stage I	152	2021	Routine Monitoring	Active	Facility	No								No sign or symptoms of TB	No sign or symptoms of TB
740	Adamawa	Male	20-29	2020	180	Adult.1st.Line	TDF-3TC-DTG	Working	Stage I	540	2022	Routine Monitoring	Active	Facility	No								No sign or symptoms of TB	No sign or symptoms of TB
741	Adamawa	Female	30-39	2021	180	Adult.1st.Line	TDF-3TC-DTG	Working	Stage I	0	2021	Routine Monitoring	Active	Facility	No								No sign or symptoms of TB	No sign or symptoms of TB
742	Adamawa	Female	40+	2018	90	Adult.1st.Line	TDF-3TC-DTG	Working	Stage I	129	2022	Routine Monitoring	Active-Transfer In	Facility	No								No sign or symptoms of TB	No sign or symptoms of TB
744	Adamawa	Female	19-20	2018	180	Adult.1st.Line	TDF-3TC-DTG	Working	Stage I	20	2021	Routine Monitoring	Active	Facility	Yes	2019	3	2019	Yes	2020	20	2021	No sign or symptoms of TB	No sign or symptoms of TB
745	Adamawa	Female	30-39	2020	180	Adult.1st.Line	TDF-3TC-DTG	Working	Stage I	1700	2022	Targeted Monitoring	Active	Facility	Yes	2022	1	2022	No				No sign or symptoms of TB	No sign or symptoms of TB
746	Adamawa	Male	40+	2020	180	Adult.1st.Line	TDF-3TC-DTG	Working	Stage I	20	2022	Routine Monitoring	Active	Facility	Yes	2020	3	2020	Yes	2022	20	2022	No sign or symptoms of TB	No sign or symptoms of TB
747	Adamawa	Female	30-39	2020	180	Adult.1st.Line	TDF-3TC-DTG	Working	Stage I	0	2021	Routine Monitoring	Active	Facility	No								No sign or symptoms of TB	No sign or symptoms of TB
748	Adamawa	Female	30-39	2021	180	Adult.1st.Line	TDF-3TC-DTG	Working	Stage I				Active	Facility	No								No sign or symptoms of TB	No sign or symptoms of TB
749	Adamawa	Female	20-29	2021	90	Adult.1st.Line	TDF-3TC-DTG	Working	Stage I	20	2022	Routine Monitoring	Active	Facility	No								No sign or symptoms of TB	No sign or symptoms of TB
750	Adamawa	Female	30-39	2019	180	Adult.1st.Line	TDF-3TC-DTG	Working	Stage I	212	2022	Routine Monitoring	Active	Facility	Yes	2020	3	2020	Yes	2022	212	2022	No sign or symptoms of TB	No sign or symptoms of TB
752	Adamawa	Female	30-39	2021	90	Adult.1st.Line	TDF-3TC-DTG	Working	Stage I				Active	Clinical Platforms (PHCs/Private Clinics/Nursing Homes)	No								No sign or symptoms of TB	No sign or symptoms of TB
753	Adamawa	Female	40+	2019	180	Adult.1st.Line	TDF-3TC-DTG	Working	Stage I	20	2021	Routine Monitoring	Active-Transfer In	Clinical Platforms (PHCs/Private Clinics/Nursing Homes)	No								No sign or symptoms of TB	No sign or symptoms of TB
755	Adamawa	Female	20-29	2021	180	Adult.1st.Line	TDF-3TC-DTG	Working	Stage I	1310	2022	Targeted Monitoring	Active	Clinical Platforms (PHCs/Private Clinics/Nursing Homes)	Yes	2022	1	2022	No				No sign or symptoms of TB	No sign or symptoms of TB
756	Adamawa	Female	20-29	2021	90	Adult.1st.Line	TDF-3TC-DTG	Working	Stage I	326	2022	Routine Monitoring	Active	Facility	No								No sign or symptoms of TB	No sign or symptoms of TB
757	Adamawa	Female	10-19	2021	90	Adult.1st.Line	TDF-3TC-DTG	Working	Stage I	0	2022	Routine Monitoring	Active	Clinical Platforms (PHCs/Private Clinics/Nursing Homes)	No								No sign or symptoms of TB	No sign or symptoms of TB
759	Adamawa	Male	30-39	2020	180	Adult.1st.Line	TDF-3TC-DTG	Working	Stage I	174	2021	Routine Monitoring	Active	Facility	No								No sign or symptoms of TB	No sign or symptoms of TB
760	Adamawa	Female	40+	2020	180	Adult.1st.Line	TDF-3TC-DTG	Working	Stage I	0	2021	Routine Monitoring	Active	Facility	No								No sign or symptoms of TB	No sign or symptoms of TB
762	Adamawa	Female	40+	2020	180	Adult.1st.Line	TDF-3TC-DTG	Working	Stage I	50.2	2022	Routine Monitoring	Active	Facility	Yes	2021	3	2021	Yes	2022	50.2	2022	No sign or symptoms of TB	No sign or symptoms of TB
763	Adamawa	Female	20-29	2020	180	Adult.1st.Line	TDF-3TC-DTG	Working	Stage I	0	2022	Routine Monitoring	Active	Facility	No								No sign or symptoms of TB	No sign or symptoms of TB
764	Adamawa	Female	20-29	2020	180	Adult.1st.Line	TDF-3TC-DTG	Working	Stage I	126	2022	Routine Monitoring	Active	Clinical Platforms (PHCs/Private Clinics/Nursing Homes)	No								No sign or symptoms of TB	No sign or symptoms of TB
765	Adamawa	Female	40+	2020	180	Adult.1st.Line	TDF-3TC-DTG	Working	Stage I	0	2021	Routine Monitoring	Active	Clinical Platforms (PHCs/Private Clinics/Nursing Homes)	No								No sign or symptoms of TB	No sign or symptoms of TB
767	Adamawa	Male	40+	2020	180	Adult.1st.Line	TDF-3TC-DTG	Working	Stage I	20	2020	Targeted Monitoring	Active	Facility	No								No sign or symptoms of TB	No sign or symptoms of TB
770	Adamawa	Male	30-39	2021	180	Adult.1st.Line	TDF-3TC-DTG	Working	Stage I	0	2022	Routine Monitoring	Active	Facility	No								No sign or symptoms of TB	No sign or symptoms of TB
771	Adamawa	Female	30-39	2020	180	Adult.1st.Line	TDF-3TC-DTG	Working	Stage I	0	2021	Routine Monitoring	Active	Facility	No								No sign or symptoms of TB	No sign or symptoms of TB
772	Adamawa	Female	20-29	2019	180	Adult.1st.Line	TDF-3TC-DTG	Working	Stage I	44.6	2021	Routine Monitoring	Active-Transfer In	Clinical Platforms (PHCs/Private Clinics/Nursing Homes)	No								No sign or symptoms of TB	No sign or symptoms of TB
773	Adamawa	Female	30-39	2020	180	Adult.1st.Line	TDF-3TC-DTG	Working	Stage I	0	2021	Routine Monitoring	Active	Facility	No								No sign or symptoms of TB	No sign or symptoms of TB
774	Adamawa	Female	20-29	2020	180	Adult.1st.Line	TDF-3TC-DTG	Working	Stage I	20	2022	Routine Monitoring	Active	Facility	No								No sign or symptoms of TB	No sign or symptoms of TB
775	Adamawa	Male	40+	2020	180	Adult.1st.Line	TDF-3TC-DTG	Working	Stage I	57.9	2022	Routine Monitoring	Active	Facility	No								No sign or symptoms of TB	No sign or symptoms of TB
776	Adamawa	Male	40+	2021	180	Adult.1st.Line	TDF-3TC-DTG	Working	Stage I	120	2022	Routine Monitoring	Active-Transfer In	Clinical Platforms (PHCs/Private Clinics/Nursing Homes)	No								No sign or symptoms of TB	No sign or symptoms of TB
777	Adamawa	Female	20-29	2020	180	Adult.1st.Line	TDF-3TC-DTG	Working	Stage I	0	2021	Routine Monitoring	Active	Facility	No								No sign or symptoms of TB	No sign or symptoms of TB
778	Adamawa	Male	30-39	2020	180	Adult.1st.Line	TDF-3TC-DTG	Working	Stage I	20	2021	Routine Monitoring	Active	Facility	No								No sign or symptoms of TB	No sign or symptoms of TB
779	Adamawa	Female	30-39	2020	180	Adult.1st.Line	TDF-3TC-DTG	Working	Stage I	0	2022	Routine Monitoring	Active	Facility	No								No sign or symptoms of TB	No sign or symptoms of TB
780	Adamawa	Female	30-39	2021	90	Adult.1st.Line	TDF-3TC-DTG	Working	Stage I				Active	Facility	No								No sign or symptoms of TB	No sign or symptoms of TB
782	Adamawa	Male	20-29	2020	180	Adult.1st.Line	TDF-3TC-DTG	Working	Stage I	0	2021	Routine Monitoring	Active	Facility	No								No sign or symptoms of TB	No sign or symptoms of TB
783	Adamawa	Female	20-29	2021	90	Adult.1st.Line	TDF-3TC-DTG	Working	Stage I				Active	Community	No								No sign or symptoms of TB	No sign or symptoms of TB
784	Adamawa	Female	30-39	2021	90	Adult.1st.Line	TDF-3TC-DTG	Working	Stage I				Active	Facility	No								No sign or symptoms of TB	No sign or symptoms of TB
785	Adamawa	Female	20-29	2021	180	Adult.1st.Line	TDF-3TC-DTG	Working	Stage I	20	2022	Routine Monitoring	Active	Facility	No								No sign or symptoms of TB	No sign or symptoms of TB
787	Adamawa	Male	30-39	2013	180	Adult.1st.Line	TDF-3TC-DTG	Working	Stage I	73.8	2021	Routine Monitoring	Active-Transfer In	Facility	No								No sign or symptoms of TB	No sign or symptoms of TB
788	Adamawa	Female	20-29	2013	180	Adult.1st.Line	TDF-3TC-DTG	Working	Stage I	196	2022	Routine Monitoring	Active-Transfer In	Facility	No								No sign or symptoms of TB	No sign or symptoms of TB
789	Adamawa	Female	20-29	2020	180	Adult.1st.Line	TDF-3TC-DTG	Working	Stage I	184	2022	Routine Monitoring	Active	Clinical Platforms (Chemists/PMVs/Dispensary)	No								No sign or symptoms of TB	No sign or symptoms of TB
790	Adamawa	Female	20-29	2019	180	Adult.1st.Line	TDF-3TC-DTG	Working	Stage I	41.3	2020	Targeted Monitoring	Active	Facility	No								No sign or symptoms of TB	No sign or symptoms of TB
791	Adamawa	Female	30-39	2011	90	Adult.2nd.Line	TDF-3TC-LPV/r	Working	Stage I	945	2022	Routine Monitoring	Active-Transfer In	Facility	Yes	2019	3	2019	Yes	2022	945	2022	No sign or symptoms of TB	No sign or symptoms of TB
792	Adamawa	Female	19-20	2020	180	Adult.1st.Line	TDF-3TC-DTG	Working	Stage I	20	2022	Routine Monitoring	Active	Facility	No								No sign or symptoms of TB	No sign or symptoms of TB
796	Adamawa	Female	30-39	2021	90	Adult.1st.Line	TDF-3TC-DTG	Working	Stage I				Active	Clinical Platforms (PHCs/Private Clinics/Nursing Homes)	No								No sign or symptoms of TB	No sign or symptoms of TB
797	Adamawa	Female	30-39	2020	180	Adult.1st.Line	TDF-3TC-DTG	Working	Stage I	0	2021	Routine Monitoring	Active	Facility	No								No sign or symptoms of TB	No sign or symptoms of TB
798	Adamawa	Male	20-29	2021	90	Adult.1st.Line	TDF-3TC-DTG	Working	Stage I				Active	Community	No								No sign or symptoms of TB	No sign or symptoms of TB
799	Adamawa	Female	30-39	2020	180	Adult.1st.Line	TDF-3TC-DTG	Working	Stage I	53.7	2022	Routine Monitoring	Active	Facility	No								No sign or symptoms of TB	No sign or symptoms of TB
801	Adamawa	Female	30-39	2020	180	Adult.1st.Line	TDF-3TC-DTG	Working	Stage I	81.8	2022	Routine Monitoring	Active	Facility	No								No sign or symptoms of TB	No sign or symptoms of TB
802	Adamawa	Female	40+	2016	180	Adult.1st.Line	TDF-3TC-DTG	Working	Stage I	20	2021	Routine Monitoring	Active-Transfer In	Clinical Platforms (PHCs/Private Clinics/Nursing Homes)	No								No sign or symptoms of TB	No sign or symptoms of TB
803	Adamawa	Female	30-39	2017	180	Adult.1st.Line	TDF-3TC-DTG	Working	Stage I	20	2022	Routine Monitoring	Active	Facility	No								No sign or symptoms of TB	No sign or symptoms of TB
804	Adamawa	Male	30-39	2019	180	Adult.2nd.Line	TDF-3TC-ATV/r	Working	Stage I				Active	Facility	No								No sign or symptoms of TB	No sign or symptoms of TB
805	Adamawa	Male	40+	2020	180	Adult.1st.Line	TDF-3TC-DTG	Working	Stage I	20	2022	Routine Monitoring	Active	Facility	No								No sign or symptoms of TB	No sign or symptoms of TB
806	Adamawa	Female	30-39	2020	180	Adult.1st.Line	TDF-3TC-DTG	Working	Stage I	0	2022	Routine Monitoring	Active	Facility	No								No sign or symptoms of TB	No sign or symptoms of TB
807	Adamawa	Female	40+	2020	90	Adult.1st.Line	TDF-3TC-DTG	Working	Stage I	0	2022	Routine Monitoring	Active-Transfer In	Facility	No								No sign or symptoms of TB	No sign or symptoms of TB
808	Adamawa	Female	20-29	2021	180	Adult.1st.Line	TDF-3TC-DTG	Working	Stage I	20	2022	Routine Monitoring	Active	Clinical Platforms (PHCs/Private Clinics/Nursing Homes)	No								No sign or symptoms of TB	No sign or symptoms of TB
809	Adamawa	Female	20-29	2020	180	Adult.1st.Line	TDF-3TC-DTG	Working	Stage I				Active	Facility	No								No sign or symptoms of TB	No sign or symptoms of TB
810	Adamawa	Female	30-39	2021	90	Adult.1st.Line	TDF-3TC-DTG	Working	Stage I	69.5	2022	Routine Monitoring	Active	Facility	No								No sign or symptoms of TB	No sign or symptoms of TB
811	Adamawa	Female	20-29	2021	90	Adult.1st.Line	TDF-3TC-DTG	Working	Stage I	20	2022	Routine Monitoring	Active	Community	No								No sign or symptoms of TB	No sign or symptoms of TB
813	Adamawa	Female	20-29	2020	180	Adult.1st.Line	TDF-3TC-DTG	Working	Stage I	275	2022	Routine Monitoring	Active	Facility	Yes	2021	3	2021	Yes	2022	275	2022	No sign or symptoms of TB	No sign or symptoms of TB
814	Adamawa	Female	30-39	2020	180	Adult.1st.Line	TDF-3TC-DTG	Working	Stage I	0	2022	Routine Monitoring	Active-Transfer In	Facility	No								No sign or symptoms of TB	No sign or symptoms of TB
815	Adamawa	Female	40+	2020	180	Adult.1st.Line	TDF-3TC-DTG	Working	Stage I	20	2022	Routine Monitoring	Active	Facility	No								No sign or symptoms of TB	No sign or symptoms of TB
816	Adamawa	Female	20-29	2018	180	Adult.1st.Line	TDF-3TC-DTG	Working	Stage I	20	2020	Routine Monitoring	Active	Facility	No								No sign or symptoms of TB	No sign or symptoms of TB
817	Adamawa	Male	30-39	2020	180	Adult.1st.Line	TDF-3TC-DTG	Working	Stage I	143	2022	Routine Monitoring	Active	Facility	No								No sign or symptoms of TB	No sign or symptoms of TB
818	Adamawa	Female	30-39	2020	180	Adult.1st.Line	TDF-3TC-DTG	Working	Stage I	23.7	2022	Routine Monitoring	Active	Facility	No								No sign or symptoms of TB	No sign or symptoms of TB
819	Adamawa	Female	30-39	2020	180	Adult.1st.Line	TDF-3TC-DTG	Working	Stage I	56.1	2020	Targeted Monitoring	Active	Facility	No								No sign or symptoms of TB	No sign or symptoms of TB
820	Adamawa	Female	40+	2019	180	Adult.1st.Line	TDF-3TC-DTG	Working	Stage I	77.1	2021	Routine Monitoring	Active-Transfer In	Clinical Platforms (PHCs/Private Clinics/Nursing Homes)	No								No sign or symptoms of TB	No sign or symptoms of TB
821	Adamawa	Female	40+	2019	180	Adult.1st.Line	TDF-3TC-DTG	Working	Stage I	0	2022	Routine Monitoring	Active-Transfer In	Facility	No								No sign or symptoms of TB	No sign or symptoms of TB
822	Adamawa	Male	0-9	2021	90	Peds.1st.Line	ABC-3TC-DTG	Working	Stage I	20	2022	Routine Monitoring	Active	Facility	No								No sign or symptoms of TB	No sign or symptoms of TB
823	Adamawa	Male	30-39	2020	180	Adult.1st.Line	TDF-3TC-DTG	Working	Stage I	0	2021	Routine Monitoring	Active	Facility	No								No sign or symptoms of TB	No sign or symptoms of TB
824	Adamawa	Female	20-29	2020	180	Adult.1st.Line	TDF-3TC-DTG	Working	Stage I	176	2021	Routine Monitoring	Active	Clinical Platforms (Chemists/PMVs/Dispensary)	No								No sign or symptoms of TB	No sign or symptoms of TB
825	Adamawa	Female	20-29	2020	90	Adult.1st.Line	TDF-3TC-DTG	Working	Stage I	72.1	2022	Routine Monitoring	Active	Facility	Yes	2021	3	2021	Yes	2022	72.1	2022	No sign or symptoms of TB	No sign or symptoms of TB
826	Adamawa	Female	20-29	2018	180	Adult.1st.Line	TDF-3TC-DTG	Working	Stage I	162	2022	Routine Monitoring	Active	Facility	Yes	2020	3	2020	Yes	2022	162	2022	No sign or symptoms of TB	No sign or symptoms of TB
827	Adamawa	Female	40+	2017	180	Adult.1st.Line	TDF-3TC-DTG	Working	Stage I	20	2021	Routine Monitoring	Active-Transfer In	Clinical Platforms (PHCs/Private Clinics/Nursing Homes)	No								No sign or symptoms of TB	No sign or symptoms of TB
828	Adamawa	Female	40+	2021	90	Adult.1st.Line	TDF-3TC-DTG	Working	Stage I	819	2022	Routine Monitoring	Active	Facility	No								No sign or symptoms of TB	No sign or symptoms of TB
829	Adamawa	Female	30-39	2021	90	Adult.1st.Line	TDF-3TC-DTG	Working	Stage I	1210	2022	Targeted Monitoring	Active	Facility	Yes	2022	2	2022	No				No sign or symptoms of TB	No sign or symptoms of TB
830	Adamawa	Female	40+	2020	180	Adult.1st.Line	TDF-3TC-DTG	Working	Stage I	294	2022	Routine Monitoring	Active	Facility	No								No sign or symptoms of TB	No sign or symptoms of TB
831	Adamawa	Female	30-39	2020	180	Adult.1st.Line	TDF-3TC-DTG	Working	Stage I	88.2	2022	Routine Monitoring	Active	Facility	Yes	2020	3	2020	Yes	2021	88.2	2022	No sign or symptoms of TB	No sign or symptoms of TB
832	Adamawa	Female	40+	2020	180	Adult.1st.Line	TDF-3TC-DTG	Working	Stage I	0	2021	Routine Monitoring	Active	Facility	No								No sign or symptoms of TB	No sign or symptoms of TB
833	Adamawa	Female	40+	2020	180	Adult.1st.Line	TDF-3TC-DTG	Working	Stage I	0	2021	Routine Monitoring	Active	Clinical Platforms (PHCs/Private Clinics/Nursing Homes)	No								No sign or symptoms of TB	No sign or symptoms of TB
834	Adamawa	Female	30-39	2021	90	Adult.1st.Line	TDF-3TC-DTG	Working	Stage I	57.8	2022	Routine Monitoring	Active	Facility	No								No sign or symptoms of TB	No sign or symptoms of TB
835	Adamawa	Male	40+	2020	180	Adult.1st.Line	TDF-3TC-DTG	Working	Stage I	0	2022	Routine Monitoring	Active	Facility	No								No sign or symptoms of TB	No sign or symptoms of TB
836	Adamawa	Female	20-29	2020	180	Adult.1st.Line	TDF-3TC-DTG	Working	Stage I	0	2021	Routine Monitoring	Active	Clinical Platforms (PHCs/Private Clinics/Nursing Homes)	No								No sign or symptoms of TB	No sign or symptoms of TB
837	Adamawa	Female	40+	2019	180	Adult.1st.Line	TDF-3TC-DTG	Working	Stage I	20	2022	Routine Monitoring	Active	Facility	No								No sign or symptoms of TB	No sign or symptoms of TB
838	Adamawa	Female	20-29	2019	180	Adult.1st.Line	TDF-3TC-DTG	Working	Stage I	20	2021	Routine Monitoring	Active	Facility	Yes	2020	3	2020	Yes	2021	20	2021	No sign or symptoms of TB	No sign or symptoms of TB
839	Adamawa	Male	40+	2020	180	Adult.1st.Line	TDF-3TC-DTG	Working	Stage I	750	2022	Routine Monitoring	Active	Facility	No								No sign or symptoms of TB	No sign or symptoms of TB
842	Adamawa	Female	30-39	2021	180	Adult.1st.Line	TDF-3TC-DTG	Working	Stage I				Active	Clinical Platforms (PHCs/Private Clinics/Nursing Homes)	No								No sign or symptoms of TB	No sign or symptoms of TB
843	Adamawa	Male	40+	2020	180	Adult.1st.Line	TDF-3TC-DTG	Working	Stage I	112	2022	Routine Monitoring	Active	Facility	No								No sign or symptoms of TB	No sign or symptoms of TB
844	Adamawa	Female	0-9	2020	180	Peds.1st.Line	ABC-3TC-DTG	Working	Stage I	54.3	2022	Targeted Monitoring	Active	Facility	Yes	2021	3	2021	Yes	2021	54.3	2022	No sign or symptoms of TB	No sign or symptoms of TB
845	Adamawa	Female	30-39	2020	180	Adult.1st.Line	TDF-3TC-DTG	Working	Stage I	391	2022	Routine Monitoring	Active	Clinical Platforms (PHCs/Private Clinics/Nursing Homes)	No								No sign or symptoms of TB	No sign or symptoms of TB
846	Adamawa	Male	30-39	2020	180	Adult.1st.Line	TDF-3TC-DTG	Working	Stage I	21.8	2021	Routine Monitoring	Active	Facility	No								No sign or symptoms of TB	No sign or symptoms of TB
847	Adamawa	Female	20-29	2020	180	Adult.1st.Line	TDF-3TC-DTG	Working	Stage I	80.5	2022	Routine Monitoring	Active	Facility	No								No sign or symptoms of TB	No sign or symptoms of TB
848	Adamawa	Male	40+	2020	180	Adult.1st.Line	TDF-3TC-DTG	Working	Stage I	0	2022	Routine Monitoring	Active	Facility	No								No sign or symptoms of TB	No sign or symptoms of TB
849	Adamawa	Female	30-39	2020	180	Adult.1st.Line	TDF-3TC-DTG	Working	Stage I	53.8	2020	Targeted Monitoring	Active	Facility	No								No sign or symptoms of TB	No sign or symptoms of TB
851	Adamawa	Female	10-19	2021	90	Adult.1st.Line	TDF-3TC-DTG	Working	Stage I	20	2022	Routine Monitoring	Active	Clinical Platforms (Chemists/PMVs/Dispensary)	No								No sign or symptoms of TB	No sign or symptoms of TB
852	Adamawa	Female	19-20	2020	180	Adult.1st.Line	TDF-3TC-DTG	Working	Stage I	20	2022	Routine Monitoring	Active	Clinical Platforms (PHCs/Private Clinics/Nursing Homes)	No								No sign or symptoms of TB	No sign or symptoms of TB
853	Adamawa	Male	40+	2021	180	Adult.1st.Line	TDF-3TC-DTG	Working	Stage I	20	2021	Routine Monitoring	Active	Facility	No								No sign or symptoms of TB	No sign or symptoms of TB
854	Adamawa	Male	40+	2017	180	Adult.1st.Line	TDF-3TC-DTG	Working	Stage I	27.5	2022	Routine Monitoring	Active-Transfer In	Facility	No								No sign or symptoms of TB	No sign or symptoms of TB
855	Adamawa	Male	40+	2021	90	Adult.1st.Line	TDF-3TC-DTG	Working	Stage I				Active	Community	No								No sign or symptoms of TB	No sign or symptoms of TB
856	Adamawa	Female	30-39	2020	180	Adult.1st.Line	TDF-3TC-DTG	Working	Stage I	168	2021	Routine Monitoring	Active	Facility	No								No sign or symptoms of TB	No sign or symptoms of TB
857	Adamawa	Female	30-39	2021	180	Adult.1st.Line	TDF-3TC-DTG	Working	Stage I				Active-Transfer In	Facility	No								No sign or symptoms of TB	No sign or symptoms of TB
858	Adamawa	Female	20-29	2020	180	Adult.1st.Line	TDF-3TC-DTG	Working	Stage I	29.5	2020	Targeted Monitoring	Active	Facility	No								No sign or symptoms of TB	No sign or symptoms of TB
859	Adamawa	Female	40+	2020	180	Adult.1st.Line	TDF-3TC-DTG	Working	Stage I	0	2021	Routine Monitoring	Active	Facility	No								No sign or symptoms of TB	No sign or symptoms of TB
861	Adamawa	Female	40+	2016	180	Adult.1st.Line	TDF-3TC-DTG	Working	Stage I	127	2022	Routine Monitoring	Active	Clinical Platforms (PHCs/Private Clinics/Nursing Homes)	No								No sign or symptoms of TB	No sign or symptoms of TB
862	Adamawa	Female	30-39	2020	180	Adult.1st.Line	TDF-3TC-DTG	Working	Stage I	20	2022	Routine Monitoring	Active	Facility	No								No sign or symptoms of TB	No sign or symptoms of TB
863	Adamawa	Male	30-39	2018	180	Adult.1st.Line	TDF-3TC-DTG	Working	Stage I	584	2022	Routine Monitoring	Active	Facility	No								No sign or symptoms of TB	No sign or symptoms of TB
864	Adamawa	Female	30-39	2020	180	Adult.1st.Line	TDF-3TC-DTG	Working	Stage I	0	2021	Routine Monitoring	Active	Facility	No								No sign or symptoms of TB	No sign or symptoms of TB
865	Adamawa	Male	40+	2019	180	Adult.1st.Line	TDF-3TC-DTG	Working	Stage I	20	2021	Routine Monitoring	Active-Transfer In	Clinical Platforms (PHCs/Private Clinics/Nursing Homes)	No								No sign or symptoms of TB	No sign or symptoms of TB
866	Adamawa	Female	40+	2021	180	Adult.1st.Line	TDF-3TC-DTG	Working	Stage I	20	2022	Routine Monitoring	Active	Facility	No								No sign or symptoms of TB	No sign or symptoms of TB
867	Adamawa	Male	40+	2021	90	Adult.1st.Line	TDF-3TC-DTG	Working	Stage I	371	2022	Routine Monitoring	Active	Facility	No								No sign or symptoms of TB	No sign or symptoms of TB
868	Adamawa	Female	40+	2021	90	Adult.1st.Line	TDF-3TC-DTG	Working	Stage I				Active	Community	No								No sign or symptoms of TB	No sign or symptoms of TB
869	Adamawa	Female	30-39	2021	180	Adult.1st.Line	TDF-3TC-DTG	Working	Stage I	85.7	2022	Routine Monitoring	Active	Facility	No								No sign or symptoms of TB	No sign or symptoms of TB
871	Adamawa	Female	20-29	2020	180	Adult.1st.Line	TDF-3TC-DTG	Working	Stage I	248	2021	Routine Monitoring	Active	Facility	No								No sign or symptoms of TB	No sign or symptoms of TB
872	Adamawa	Female	30-39	2018	180	Adult.1st.Line	TDF-3TC-DTG	Working	Stage I	20	2021	Routine Monitoring	Active	Facility	No								No sign or symptoms of TB	No sign or symptoms of TB
873	Adamawa	Female	20-29	2020	180	Adult.1st.Line	TDF-3TC-DTG	Working	Stage I	20	2020	Targeted Monitoring	Active	Facility	No								No sign or symptoms of TB	No sign or symptoms of TB
874	Adamawa	Female	20-29	2021	90	Adult.1st.Line	TDF-3TC-DTG	Working	Stage I				Active	Facility	No								No sign or symptoms of TB	No sign or symptoms of TB
875	Adamawa	Female	30-39	2021	90	Adult.1st.Line	TDF-3TC-DTG	Working	Stage I	378	2022	Routine Monitoring	Active-Transfer In	Facility	Yes	2021	3	2021	Yes	2022	378	2022	No sign or symptoms of TB	No sign or symptoms of TB
876	Adamawa	Female	30-39	2020	180	Adult.1st.Line	TDF-3TC-DTG	Working	Stage I	0	2021	Routine Monitoring	Active	Facility	No								No sign or symptoms of TB	No sign or symptoms of TB
877	Adamawa	Female	20-29	2021	90	Adult.1st.Line	TDF-3TC-DTG	Working	Stage I	203	2022	Routine Monitoring	Active	Facility	No								No sign or symptoms of TB	No sign or symptoms of TB
878	Adamawa	Female	30-39	2021	180	Adult.1st.Line	TDF-3TC-DTG	Working	Stage I	20	2022	Routine Monitoring	Active	Clinical Platforms (Chemists/PMVs/Dispensary)	No								No sign or symptoms of TB	No sign or symptoms of TB
880	Adamawa	Female	30-39	2020	180	Adult.1st.Line	TDF-3TC-DTG	Working	Stage I	485	2022	Routine Monitoring	Active	Facility	No								No sign or symptoms of TB	No sign or symptoms of TB
881	Adamawa	Female	20-29	2020	180	Adult.1st.Line	TDF-3TC-DTG	Working	Stage I	20	2022	Routine Monitoring	Active	Facility	No								No sign or symptoms of TB	No sign or symptoms of TB
882	Adamawa	Female	40+	2020	180	Adult.1st.Line	TDF-3TC-DTG	Working	Stage I				Active	Facility	No								No sign or symptoms of TB	No sign or symptoms of TB
884	Adamawa	Female	30-39	2021	180	Adult.1st.Line	TDF-3TC-DTG	Working	Stage I	149	2021	Routine Monitoring	Active	Facility	No								No sign or symptoms of TB	No sign or symptoms of TB
885	Adamawa	Male	40+	2020	180	Adult.1st.Line	TDF-3TC-DTG	Working	Stage I	0	2021	Routine Monitoring	Active	Facility	No								No sign or symptoms of TB	No sign or symptoms of TB
886	Adamawa	Female	30-39	2020	180	Adult.1st.Line	TDF-3TC-DTG	Working	Stage I	107	2022	Routine Monitoring	Active	Facility	No								No sign or symptoms of TB	No sign or symptoms of TB
887	Adamawa	Female	30-39	2021	180	Adult.1st.Line	TDF-3TC-DTG	Working	Stage I				Active	Facility	No								No sign or symptoms of TB	No sign or symptoms of TB
888	Adamawa	Female	20-29	2020	180	Adult.1st.Line	TDF-3TC-DTG	Working	Stage I	0	2021	Routine Monitoring	Active	Clinical Platforms (Chemists/PMVs/Dispensary)	No								No sign or symptoms of TB	No sign or symptoms of TB
889	Adamawa	Female	30-39	2020	180	Adult.1st.Line	TDF-3TC-DTG	Working	Stage I	0	2022	Routine Monitoring	Active	Facility	Yes	2020	3	2020	Yes	2022	0	2022	No sign or symptoms of TB	No sign or symptoms of TB
890	Adamawa	Female	30-39	2021	180	Adult.1st.Line	TDF-3TC-DTG	Working	Stage I				Active-Transfer In	Facility	No								No sign or symptoms of TB	No sign or symptoms of TB
891	Adamawa	Female	30-39	2020	180	Adult.1st.Line	TDF-3TC-DTG	Working	Stage I	117	2022	Routine Monitoring	Active	Clinical Platforms (PHCs/Private Clinics/Nursing Homes)	No								No sign or symptoms of TB	No sign or symptoms of TB
892	Adamawa	Female	20-29	2020	180	Adult.1st.Line	TDF-3TC-DTG	Working	Stage I	39.4	2021	Routine Monitoring	Active	Facility	No								No sign or symptoms of TB	No sign or symptoms of TB
893	Adamawa	Female	20-29	2021	180	Adult.1st.Line	TDF-3TC-DTG	Working	Stage I	20	2022	Routine Monitoring	Active	Facility	No								No sign or symptoms of TB	No sign or symptoms of TB
895	Adamawa	Male	40+	2021	180	Adult.1st.Line	TDF-3TC-DTG	Working	Stage I	184	2022	Routine Monitoring	Active	Facility	No								No sign or symptoms of TB	No sign or symptoms of TB
896	Adamawa	Female	40+	2020	180	Adult.1st.Line	TDF-3TC-DTG	Working	Stage I	20	2021	Routine Monitoring	Active-Transfer In	Facility	No								No sign or symptoms of TB	No sign or symptoms of TB
897	Adamawa	Female	40+	2020	180	Adult.1st.Line	TDF-3TC-DTG	Working	Stage I	23.9	2022	Routine Monitoring	Active	Facility	Yes	2020	3	2020	Yes	2022	23.9	2022	No sign or symptoms of TB	No sign or symptoms of TB
898	Adamawa	Female	20-29	2020	180	Adult.1st.Line	TDF-3TC-DTG	Working	Stage I	528	2022	Routine Monitoring	Active	Facility	No								No sign or symptoms of TB	No sign or symptoms of TB
899	Adamawa	Male	40+	2021	90	Adult.1st.Line	TDF-3TC-DTG	Working	Stage I	53.3	2022	Routine Monitoring	Active	Facility	No								No sign or symptoms of TB	No sign or symptoms of TB
900	Adamawa	Female	19-20	2015	180	Adult.1st.Line	TDF-3TC-DTG	Working	Stage I	0	2022	Routine Monitoring	Active-Transfer In	Facility	No								No sign or symptoms of TB	No sign or symptoms of TB
902	Adamawa	Female	40+	2020	180	Adult.1st.Line	TDF-3TC-DTG	Working	Stage I	0	2022	Routine Monitoring	Active	Facility	No								No sign or symptoms of TB	No sign or symptoms of TB
903	Adamawa	Female	30-39	2020	180	Adult.1st.Line	TDF-3TC-DTG	Working	Stage I	20	2021	Routine Monitoring	Active	Facility	Yes	2020	3	2020	Yes	2021	20	2021	No sign or symptoms of TB	No sign or symptoms of TB
904	Adamawa	Female	40+	2019	180	Adult.1st.Line	TDF-3TC-DTG	Working	Stage I	20	2022	Routine Monitoring	Active	Facility	Yes	2020	3	2020	Yes	2021	20	2022	No sign or symptoms of TB	No sign or symptoms of TB
905	Adamawa	Male	40+	2020	180	Adult.1st.Line	TDF-3TC-DTG	Working	Stage I	20	2021	Routine Monitoring	Active	Clinical Platforms (PHCs/Private Clinics/Nursing Homes)	No								No sign or symptoms of TB	No sign or symptoms of TB
906	Adamawa	Female	30-39	2018	180	Adult.1st.Line	TDF-3TC-DTG	Working	Stage I	136	2020	Routine Monitoring	Active	Facility	No								No sign or symptoms of TB	No sign or symptoms of TB
907	Adamawa	Female	20-29	2021	90	Adult.1st.Line	TDF-3TC-DTG	Working	Stage I				Active	Community	No								No sign or symptoms of TB	No sign or symptoms of TB
909	Adamawa	Female	20-29	2021	90	Adult.1st.Line	TDF-3TC-DTG	Working	Stage I	20	2022	Routine Monitoring	Active	Facility	No								No sign or symptoms of TB	No sign or symptoms of TB
910	Adamawa	Female	30-39	2014	180	Adult.1st.Line	TDF-3TC-DTG	Working	Stage I	342	2021	Routine Monitoring	Active-Transfer In	Facility	No								No sign or symptoms of TB	No sign or symptoms of TB
912	Adamawa	Female	20-29	2021	180	Adult.1st.Line	TDF-3TC-DTG	Working	Stage I	20	2022	Routine Monitoring	Active	Facility	No								No sign or symptoms of TB	No sign or symptoms of TB
913	Adamawa	Female	30-39	2022	180	Adult.1st.Line	TDF-3TC-DTG	Working	Stage I				Active	Community	No								No sign or symptoms of TB	No sign or symptoms of TB
914	Adamawa	Female	30-39	2021	180	Adult.1st.Line	TDF-3TC-DTG	Working	Stage I	22.5	2022	Routine Monitoring	Active	Community	No								No sign or symptoms of TB	No sign or symptoms of TB
915	Adamawa	Female	30-39	2020	180	Adult.1st.Line	TDF-3TC-DTG	Working	Stage I	75.3	2022	Routine Monitoring	Active	Facility	No								No sign or symptoms of TB	No sign or symptoms of TB
916	Adamawa	Male	40+	2020	180	Adult.1st.Line	TDF-3TC-DTG	Working	Stage I	20	2022	Routine Monitoring	Active	Facility	No								No sign or symptoms of TB	No sign or symptoms of TB
917	Adamawa	Female	30-39	2021	180	Adult.1st.Line	TDF-3TC-DTG	Working	Stage I	20	2021	Routine Monitoring	Active	Facility	No								No sign or symptoms of TB	No sign or symptoms of TB
918	Adamawa	Male	40+	2021	180	Adult.1st.Line	TDF-3TC-DTG	Working	Stage I	98.2	2021	Routine Monitoring	Active	Facility	No								No sign or symptoms of TB	No sign or symptoms of TB
919	Adamawa	Male	40+	2021	180	Adult.1st.Line	TDF-3TC-DTG	Working	Stage I	20	2022	Routine Monitoring	Active	Facility	No								No sign or symptoms of TB	No sign or symptoms of TB
920	Adamawa	Female	20-29	2021	180	Adult.1st.Line	TDF-3TC-DTG	Working	Stage I	0	2022	Routine Monitoring	Active	Facility	No								No sign or symptoms of TB	No sign or symptoms of TB
921	Adamawa	Male	40+	2021	180	Adult.1st.Line	TDF-3TC-DTG	Working	Stage I	76.3	2022	Routine Monitoring	Active	Facility	No								No sign or symptoms of TB	No sign or symptoms of TB
922	Adamawa	Female	30-39	2021	180	Adult.1st.Line	TDF-3TC-DTG	Working	Stage I	0	2022	Routine Monitoring	Active	Facility	No								No sign or symptoms of TB	No sign or symptoms of TB
924	Adamawa	Female	19-20	2021	180	Adult.1st.Line	TDF-3TC-DTG	Working	Stage I	133	2022	Routine Monitoring	Active	Facility	No								No sign or symptoms of TB	No sign or symptoms of TB
926	Adamawa	Male	30-39	2021	180	Adult.1st.Line	TDF-3TC-DTG	Working	Stage I	20	2022	Routine Monitoring	Active	Facility	No								No sign or symptoms of TB	No sign or symptoms of TB
928	Adamawa	Male	40+	2020	180	Adult.1st.Line	TDF-3TC-DTG	Working	Stage I	20	2022	Routine Monitoring	Active	Facility	No								No sign or symptoms of TB	No sign or symptoms of TB
929	Adamawa	Male	40+	2022	180	Adult.1st.Line	TDF-3TC-DTG	Working	Stage I	20	2022	Routine Monitoring	Active	Facility	No								No sign or symptoms of TB	No sign or symptoms of TB
930	Adamawa	Female	30-39	2021	180	Adult.1st.Line	TDF-3TC-DTG	Working	Stage I	20	2022	Routine Monitoring	Active	Facility	No								No sign or symptoms of TB	No sign or symptoms of TB
932	Adamawa	Male	40+	2021	180	Adult.1st.Line	TDF-3TC-DTG	Working	Stage I	137	2022	Routine Monitoring	Active	Facility	No								No sign or symptoms of TB	No sign or symptoms of TB
933	Adamawa	Female	30-39	2021	180	Adult.1st.Line	TDF-3TC-DTG	Working	Stage I	20	2021	Routine Monitoring	Active-Restart	Facility	No								No sign or symptoms of TB	No sign or symptoms of TB
934	Adamawa	Male	30-39	2021	180	Adult.1st.Line	TDF-3TC-DTG	Working	Stage I				Active	Community	No								No sign or symptoms of TB	No sign or symptoms of TB
935	Adamawa	Female	20-29	2021	180	Adult.1st.Line	TDF-3TC-DTG	Working	Stage I	20	2022	Routine Monitoring	Active	Community	No								No sign or symptoms of TB	No sign or symptoms of TB
936	Adamawa	Female	40+	2008	180	Adult.1st.Line	TDF-3TC-DTG	Working	Stage I				Active-Transfer In	Facility	No								No sign or symptoms of TB	No sign or symptoms of TB
938	Adamawa	Female	30-39	2022	180	Adult.1st.Line	TDF-3TC-DTG	Working	Stage I				Active	Community	No								No sign or symptoms of TB	No sign or symptoms of TB
939	Adamawa	Female	30-39	2021	180	Adult.1st.Line	TDF-3TC-DTG	Working	Stage I	46.5	2021	Routine Monitoring	Active	Facility	No								No sign or symptoms of TB	No sign or symptoms of TB
940	Adamawa	Male	40+	2021	180	Adult.1st.Line	TDF-3TC-DTG	Working	Stage I	20	2022	Routine Monitoring	Active	Community	No								No sign or symptoms of TB	No sign or symptoms of TB
942	Adamawa	Female	20-29	2021	180	Adult.1st.Line	TDF-3TC-DTG	Working	Stage I	20	2022	Routine Monitoring	Active	Facility	No								No sign or symptoms of TB	No sign or symptoms of TB
943	Adamawa	Female	20-29	2021	180	Adult.1st.Line	TDF-3TC-DTG	Working	Stage I	20	2022	Routine Monitoring	Active	Facility	No								No sign or symptoms of TB	No sign or symptoms of TB
944	Adamawa	Female	40+	2021	180	Adult.1st.Line	TDF-3TC-DTG	Working	Stage I	20	2022	Routine Monitoring	Active	Facility	No								No sign or symptoms of TB	No sign or symptoms of TB
945	Adamawa	Female	30-39	2020	180	Adult.1st.Line	TDF-3TC-DTG	Working	Stage I	23.5	2022	Routine Monitoring	Active	Facility	No								No sign or symptoms of TB	No sign or symptoms of TB
947	Adamawa	Male	30-39	2008	180	Adult.1st.Line	TDF-3TC-DTG	Working	Stage I				Active-Transfer In	Facility	No								No sign or symptoms of TB	No sign or symptoms of TB
949	Adamawa	Female	20-29	2022	180	Adult.1st.Line	TDF-3TC-DTG	Working	Stage I				Active	Community	No								No sign or symptoms of TB	No sign or symptoms of TB
952	Adamawa	Male	40+	2020	90	Adult.1st.Line	TDF-3TC-DTG	Working	Stage I	48.2	2022	Routine Monitoring	Active	Facility	No								No sign or symptoms of TB	No sign or symptoms of TB
953	Adamawa	Female	30-39	2021	180	Adult.1st.Line	TDF-3TC-DTG	Working	Stage I				Active	Facility	No								No sign or symptoms of TB	No sign or symptoms of TB
954	Adamawa	Female	40+	2021	180	Adult.1st.Line	TDF-3TC-DTG	Working	Stage I	20	2022	Routine Monitoring	Active	Facility	No								No sign or symptoms of TB	No sign or symptoms of TB
955	Adamawa	Male	40+	2021	180	Adult.1st.Line	TDF-3TC-DTG	Working	Stage I				Active	Facility	No								No sign or symptoms of TB	No sign or symptoms of TB
956	Adamawa	Female	40+	2020	180	Adult.1st.Line	TDF-3TC-DTG	Working	Stage I	20	2022	Routine Monitoring	Active	Facility	No								No sign or symptoms of TB	No sign or symptoms of TB
957	Adamawa	Female	30-39	2021	180	Adult.1st.Line	TDF-3TC-DTG	Working	Stage I	20	2022	Routine Monitoring	Active	Facility	No								No sign or symptoms of TB	No sign or symptoms of TB
958	Adamawa	Female	30-39	2021	180	Adult.1st.Line	TDF-3TC-DTG	Working	Stage I	20	2022	Routine Monitoring	Active	Facility	No								No sign or symptoms of TB	No sign or symptoms of TB
959	Adamawa	Female	40+	2021	180	Adult.1st.Line	TDF-3TC-DTG	Working	Stage I	20	2022	Routine Monitoring	Active	Facility	No								No sign or symptoms of TB	No sign or symptoms of TB
961	Adamawa	Male	30-39	2020	180	Adult.1st.Line	TDF-3TC-DTG	Working	Stage II	20	2022	Routine Monitoring	Active	Facility	No								No sign or symptoms of TB	No sign or symptoms of TB
962	Adamawa	Female	10-19	2021	180	Adult.1st.Line	TDF-3TC-DTG	Working	Stage I	20	2022	Routine Monitoring	Active	Facility	No								No sign or symptoms of TB	No sign or symptoms of TB
963	Adamawa	Female	30-39	2017	180	Adult.1st.Line	TDF-3TC-DTG	Working	Stage I	0	2022	Routine Monitoring	Active	Facility	No								No sign or symptoms of TB	No sign or symptoms of TB
966	Adamawa	Female	20-29	2015	180	Adult.1st.Line	TDF-3TC-DTG	Working	Stage I	0	2022	Routine Monitoring	Active	Facility	No								No sign or symptoms of TB	No sign or symptoms of TB
968	Adamawa	Female	30-39	2017	180	Adult.1st.Line	TDF-3TC-DTG	Working	Stage I	1510	2022	Targeted Monitoring	Active	Facility	Yes	2022	2	2022	No				No sign or symptoms of TB	No sign or symptoms of TB
969	Adamawa	Female	30-39	2016	180	Adult.1st.Line	TDF-3TC-DTG	Working	Stage I	0	2022	Routine Monitoring	Active	Facility	No								No sign or symptoms of TB	No sign or symptoms of TB
970	Adamawa	Female	30-39	2018	180	Adult.1st.Line	TDF-3TC-DTG	Working	Stage I	0	2022	Routine Monitoring	Active	Facility	No								No sign or symptoms of TB	No sign or symptoms of TB
971	Adamawa	Female	40+	2019	180	Adult.1st.Line	TDF-3TC-DTG	Working	Stage I	0	2022	Routine Monitoring	Active	Facility	No								No sign or symptoms of TB	No sign or symptoms of TB
972	Adamawa	Male	40+	2006	180	Adult.1st.Line	TDF-3TC-DTG	Working	Stage I	20	2021	Routine Monitoring	Active-Transfer In	Facility	No								No sign or symptoms of TB	No sign or symptoms of TB
975	Adamawa	Female	40+	2021	180	Adult.1st.Line	TDF-3TC-DTG	Working	Stage I				Active	Clinical Platforms (PHCs/Private Clinics/Nursing Homes)	No								No sign or symptoms of TB	No sign or symptoms of TB
976	Adamawa	Female	30-39	2020	180	Adult.1st.Line	TDF-3TC-DTG	Working	Stage I	27.2	2021	Routine Monitoring	Active	Community	No								No sign or symptoms of TB	No sign or symptoms of TB
977	Adamawa	Female	40+	2020	180	Adult.1st.Line	TDF-3TC-DTG	Working	Stage I	0	2022	Routine Monitoring	Active	Facility	No								No sign or symptoms of TB	No sign or symptoms of TB
978	Adamawa	Male	40+	2020	180	Adult.1st.Line	TDF-3TC-DTG	Working	Stage I	0	2022	Routine Monitoring	Active	Community	No								No sign or symptoms of TB	No sign or symptoms of TB
980	Adamawa	Male	40+	2014	180	Adult.1st.Line	TDF-3TC-DTG	Working	Stage I	20	2022	Routine Monitoring	Active-Transfer In	Facility	No								No sign or symptoms of TB	No sign or symptoms of TB
981	Adamawa	Female	40+	2010	180	Adult.1st.Line	TDF-3TC-DTG	Working	Stage I	0	2022	Routine Monitoring	Active-Transfer In	Facility	No								No sign or symptoms of TB	No sign or symptoms of TB
983	Adamawa	Female	40+	2012	180	Adult.1st.Line	TDF-3TC-DTG	Working	Stage I	0	2022	Routine Monitoring	Active-Transfer In	Facility	No								No sign or symptoms of TB	No sign or symptoms of TB
984	Adamawa	Male	40+	2015	180	Adult.1st.Line	TDF-3TC-DTG	Working	Stage I	20	2022	Routine Monitoring	Active	Facility	No								No sign or symptoms of TB	No sign or symptoms of TB
985	Adamawa	Female	40+	2008	180	Adult.1st.Line	TDF-3TC-DTG	Working	Stage I	20	2022	Routine Monitoring	Active-Transfer In	Facility	No								No sign or symptoms of TB	No sign or symptoms of TB
987	Adamawa	Male	40+	2019	180	Adult.1st.Line	TDF-3TC-DTG	Working	Stage I	20	2022	Routine Monitoring	Active	Facility	No								No sign or symptoms of TB	No sign or symptoms of TB
990	Adamawa	Male	40+	2020	180	Adult.1st.Line	TDF-3TC-DTG	Working	Stage I	0	2022	Routine Monitoring	Active	Community	No								No sign or symptoms of TB	No sign or symptoms of TB
993	Adamawa	Male	10-19	2016	180	Peds.1st.Line	TDF-3TC-DTG	Working	Stage I	30	2021	Routine Monitoring	Active-Transfer In	Facility	No								No sign or symptoms of TB	No sign or symptoms of TB
994	Adamawa	Female	40+	2020	180	Adult.1st.Line	TDF-3TC-DTG	Working	Stage I	20	2021	Routine Monitoring	Active	Facility	No								No sign or symptoms of TB	No sign or symptoms of TB
995	Adamawa	Male	40+	2015	180	Adult.1st.Line	TDF-3TC-DTG	Working	Stage I	49.2	2022	Routine Monitoring	Active	Facility	No								No sign or symptoms of TB	No sign or symptoms of TB
996	Adamawa	Female	30-39	2015	180	Adult.1st.Line	TDF-3TC-DTG	Working	Stage I	0	2022	Routine Monitoring	Active	Facility	No								No sign or symptoms of TB	No sign or symptoms of TB
997	Adamawa	Male	40+	2020	180	Adult.1st.Line	TDF-3TC-DTG	Working	Stage I	306	2021	Routine Monitoring	Active	Facility	No								No sign or symptoms of TB	No sign or symptoms of TB
998	Adamawa	Female	0-9	2020	180	Peds.1st.Line	TDF-3TC-DTG	Working	Stage I				Active-Transfer In	Community	No								No sign or symptoms of TB	No sign or symptoms of TB
1001	Adamawa	Female	40+	2010	180	Adult.1st.Line	TDF-3TC-DTG	Working	Stage I	0	2022	Routine Monitoring	Active-Transfer In	Facility	No								No sign or symptoms of TB	No sign or symptoms of TB
1002	Adamawa	Male	0-9	2020	90	Peds.1st.Line	ABC-3TC-DTG	Working	Stage I	0	2021	Routine Monitoring	Active	Facility	Yes	2020	3	2020	Yes	2020	0	2021	No sign or symptoms of TB	No sign or symptoms of TB
1003	Adamawa	Female	20-29	2021	180	Adult.1st.Line	TDF-3TC-DTG	Working	Stage I				Active	Community	No								No sign or symptoms of TB	No sign or symptoms of TB
1004	Adamawa	Female	20-29	2019	180	Adult.1st.Line	TDF-3TC-DTG	Working	Stage I	46.4	2022	Routine Monitoring	Active	Facility	No								No sign or symptoms of TB	No sign or symptoms of TB
1005	Adamawa	Female	40+	2020	180	Adult.1st.Line	TDF-3TC-DTG	Working	Stage I	0	2021	Routine Monitoring	Active-Restart	Community	No								No sign or symptoms of TB	No sign or symptoms of TB
1006	Adamawa	Female	40+	2018	180	Adult.1st.Line	TDF-3TC-DTG	Working	Stage I	99	2022	Routine Monitoring	Active	Facility	No								No sign or symptoms of TB	No sign or symptoms of TB
1009	Adamawa	Male	30-39	2020	180	Adult.1st.Line	TDF-3TC-DTG	Working	Stage I	51.8	2021	Routine Monitoring	Active	Facility	No								No sign or symptoms of TB	No sign or symptoms of TB
1010	Adamawa	Female	40+	2019	180	Adult.1st.Line	TDF-3TC-DTG	Working	Stage I	20	2021	Routine Monitoring	Active-Transfer In	Facility	Yes	2019	3	2019	Yes	2021	20	2021	No sign or symptoms of TB	No sign or symptoms of TB
1011	Adamawa	Female	30-39	2020	180	Adult.1st.Line	TDF-3TC-DTG	Working	Stage I	0	2022	Routine Monitoring	Active-Transfer In	Facility	No								No sign or symptoms of TB	No sign or symptoms of TB
1013	Adamawa	Female	30-39	2014	180	Adult.1st.Line	TDF-3TC-DTG	Working	Stage I	0	2022	Routine Monitoring	Active	Facility	No								No sign or symptoms of TB	No sign or symptoms of TB
1016	Adamawa	Male	40+	2019	180	Adult.1st.Line	TDF-3TC-DTG	Working	Stage I	20	2021	Routine Monitoring	Active	Facility	No								No sign or symptoms of TB	No sign or symptoms of TB
1018	Adamawa	Female	40+	2015	180	Adult.1st.Line	TDF-3TC-DTG	Working	Stage I	68	2020	Routine Monitoring	Active	Facility	No								No sign or symptoms of TB	No sign or symptoms of TB
1019	Adamawa	Female	30-39	2021	180	Adult.1st.Line	TDF-3TC-DTG	Working	Stage I	58.2	2022	Routine Monitoring	Active	Facility	No								No sign or symptoms of TB	No sign or symptoms of TB
1020	Adamawa	Female	30-39	2015	180	Adult.1st.Line	TDF-3TC-DTG	Working	Stage I	0	2022	Routine Monitoring	Active	Facility	No								No sign or symptoms of TB	No sign or symptoms of TB
1021	Adamawa	Female	10-19	2017	180	Peds.1st.Line	TDF-3TC-DTG	Working	Stage I	20	2021	Routine Monitoring	Active-Transfer In	Facility	No								No sign or symptoms of TB	No sign or symptoms of TB
1022	Adamawa	Male	40+	2016	180	Adult.1st.Line	TDF-3TC-DTG	Working	Stage I	0	2022	Routine Monitoring	Active	Facility	No								No sign or symptoms of TB	No sign or symptoms of TB
1023	Adamawa	Male	40+	2020	180	Adult.1st.Line	TDF-3TC-DTG	Working	Stage I	20	2021	Routine Monitoring	Active	Community	No								No sign or symptoms of TB	No sign or symptoms of TB
1025	Adamawa	Female	30-39	2013	180	Adult.1st.Line	TDF-3TC-DTG	Working	Stage I	20	2022	Routine Monitoring	Active-Transfer In	Facility	No								No sign or symptoms of TB	No sign or symptoms of TB
1026	Adamawa	Female	40+	2020	180	Adult.1st.Line	TDF-3TC-DTG	Working	Stage I	20	2021	Routine Monitoring	Active-Transfer In	Facility	No								No sign or symptoms of TB	No sign or symptoms of TB
1027	Adamawa	Female	30-39	2015	180	Adult.1st.Line	TDF-3TC-DTG	Working	Stage I	20	2021	Routine Monitoring	Active	Facility	No								No sign or symptoms of TB	No sign or symptoms of TB
1028	Adamawa	Male	40+	2017	180	Adult.1st.Line	TDF-3TC-DTG	Working	Stage I	20	2022	Routine Monitoring	Active	Facility	No								No sign or symptoms of TB	No sign or symptoms of TB
1029	Adamawa	Female	20-29	2020	180	Adult.1st.Line	TDF-3TC-DTG	Working	Stage I	20	2022	Routine Monitoring	Active	Facility	No								No sign or symptoms of TB	No sign or symptoms of TB
1030	Adamawa	Female	30-39	2015	180	Adult.1st.Line	TDF-3TC-DTG	Working	Stage I	20	2021	Routine Monitoring	Active	Facility	No								No sign or symptoms of TB	No sign or symptoms of TB
1031	Adamawa	Female	20-29	2013	180	Adult.1st.Line	TDF-3TC-DTG	Working	Stage I	20	2021	Routine Monitoring	Active	Facility	No								No sign or symptoms of TB	No sign or symptoms of TB
1032	Adamawa	Female	30-39	2017	180	Adult.1st.Line	TDF-3TC-DTG	Working	Stage I	20	2022	Routine Monitoring	Active-Transfer In	Facility	Yes	2020	3	2020	Yes	2022	20	2022	No sign or symptoms of TB	No sign or symptoms of TB
1036	Adamawa	Female	30-39	2021	180	Adult.1st.Line	TDF-3TC-DTG	Working	Stage I	20	2021	Routine Monitoring	Active	Facility	No								No sign or symptoms of TB	No sign or symptoms of TB
1037	Adamawa	Female	30-39	2021	180	Adult.1st.Line	TDF-3TC-DTG	Working	Stage I	0	2022	Routine Monitoring	Active	Clinical Platforms (PHCs/Private Clinics/Nursing Homes)	No								No sign or symptoms of TB	No sign or symptoms of TB
1038	Adamawa	Female	30-39	2016	180	Adult.1st.Line	TDF-3TC-DTG	Working	Stage I	0	2022	Routine Monitoring	Active	Facility	No								No sign or symptoms of TB	No sign or symptoms of TB
1041	Adamawa	Female	40+	2012	180	Adult.1st.Line	TDF-3TC-DTG	Working	Stage I	20	2021	Routine Monitoring	Active-Transfer In	Facility	No								No sign or symptoms of TB	No sign or symptoms of TB
1044	Adamawa	Male	40+	2021	180	Adult.1st.Line	TDF-3TC-DTG	Working	Stage I	77.9	2021	Routine Monitoring	Active	Facility	No								No sign or symptoms of TB	No sign or symptoms of TB
1045	Adamawa	Female	40+	2015	180	Adult.1st.Line	TDF-3TC-DTG	Working	Stage I	25.4	2022	Routine Monitoring	Active	Facility	No								No sign or symptoms of TB	No sign or symptoms of TB
1046	Adamawa	Male	40+	2014	180	Adult.1st.Line	TDF-3TC-DTG	Working	Stage I	65	2022	Routine Monitoring	Active	Facility	No								No sign or symptoms of TB	No sign or symptoms of TB
1048	Adamawa	Female	30-39	2019	180	Adult.1st.Line	TDF-3TC-DTG	Working	Stage I	0	2021	Routine Monitoring	Active	Facility	No								No sign or symptoms of TB	No sign or symptoms of TB
1049	Adamawa	Male	40+	2019	180	Adult.1st.Line	TDF-3TC-DTG	Working	Stage I	0	2022	Routine Monitoring	Active	Facility	No								No sign or symptoms of TB	No sign or symptoms of TB
1052	Adamawa	Male	30-39	2016	180	Adult.1st.Line	TDF-3TC-DTG	Working	Stage I	0	2022	Routine Monitoring	Active	Facility	No								No sign or symptoms of TB	No sign or symptoms of TB
1054	Adamawa	Female	30-39	2020	180	Adult.1st.Line	TDF-3TC-DTG	Working	Stage I	20	2022	Routine Monitoring	Active	Facility	No								No sign or symptoms of TB	No sign or symptoms of TB
1055	Adamawa	Female	40+	2015	180	Adult.1st.Line	TDF-3TC-DTG	Working	Stage I	20	2022	Routine Monitoring	Active	Facility	No								No sign or symptoms of TB	No sign or symptoms of TB
1056	Adamawa	Female	30-39	2017	180	Adult.1st.Line	TDF-3TC-DTG	Working	Stage I	249000	2022	Targeted Monitoring	Active	Facility	No								No sign or symptoms of TB	No sign or symptoms of TB
1058	Adamawa	Female	30-39	2021	180	Adult.1st.Line	TDF-3TC-DTG	Working	Stage I	20	2021	Routine Monitoring	Active	Community	No								No sign or symptoms of TB	No sign or symptoms of TB
1059	Adamawa	Female	30-39	2020	180	Adult.1st.Line	TDF-3TC-DTG	Working	Stage I	110	2021	Routine Monitoring	Active	Facility	No								No sign or symptoms of TB	No sign or symptoms of TB
1060	Adamawa	Female	30-39	2020	180	Adult.1st.Line	TDF-3TC-DTG	Working	Stage I	59.9	2022	Routine Monitoring	Active	Facility	No								No sign or symptoms of TB	No sign or symptoms of TB
1061	Adamawa	Female	40+	2021	180	Adult.1st.Line	TDF-3TC-DTG	Working	Stage I	20	2022	Routine Monitoring	Active	Facility	No								No sign or symptoms of TB	No sign or symptoms of TB
1062	Adamawa	Female	40+	2019	180	Adult.1st.Line	TDF-3TC-DTG	Working	Stage I	245	2022	Routine Monitoring	Active	Facility	No								No sign or symptoms of TB	No sign or symptoms of TB
1068	Adamawa	Female	30-39	2015	180	Adult.1st.Line	TDF-3TC-DTG	Working	Stage I	20	2022	Routine Monitoring	Active	Facility	No								No sign or symptoms of TB	No sign or symptoms of TB
1071	Adamawa	Female	30-39	2021	180	Adult.1st.Line	TDF-3TC-DTG	Working	Stage I	25.3	2022	Routine Monitoring	Active	Facility	No								No sign or symptoms of TB	No sign or symptoms of TB
1072	Adamawa	Male	30-39	2020	180	Adult.1st.Line	TDF-3TC-DTG	Working	Stage I	0	2022	Routine Monitoring	Active	Facility	No								No sign or symptoms of TB	No sign or symptoms of TB
1073	Adamawa	Female	30-39	2020	180	Adult.1st.Line	TDF-3TC-DTG	Working	Stage I	0	2022	Routine Monitoring	Active	Facility	No								No sign or symptoms of TB	No sign or symptoms of TB
1074	Adamawa	Female	20-29	2020	180	Adult.1st.Line	TDF-3TC-DTG	Working	Stage I	0	2022	Routine Monitoring	Active	Community	No								No sign or symptoms of TB	No sign or symptoms of TB
1075	Adamawa	Male	40+	2007	180	Adult.1st.Line	TDF-3TC-DTG	Working	Stage I	20	2022	Routine Monitoring	Active-Transfer In	Facility	No								No sign or symptoms of TB	No sign or symptoms of TB
1076	Adamawa	Male	40+	2019	180	Adult.1st.Line	TDF-3TC-DTG	Working	Stage I	20	2021	Routine Monitoring	Active	Facility	No								No sign or symptoms of TB	No sign or symptoms of TB
1077	Adamawa	Female	30-39	2017	180	Adult.1st.Line	TDF-3TC-DTG	Working	Stage I	0	2022	Routine Monitoring	Active-Restart	Facility	No								No sign or symptoms of TB	No sign or symptoms of TB
1078	Adamawa	Female	20-29	2017	180	Adult.1st.Line	TDF-3TC-DTG	Working	Stage I	4033	2018	Routine Monitoring	Active-Restart	Facility	No								No sign or symptoms of TB	No sign or symptoms of TB
1079	Adamawa	Female	40+	2021	180	Adult.1st.Line	TDF-3TC-DTG	Working	Stage I				Active	Community	No								No sign or symptoms of TB	No sign or symptoms of TB
1080	Adamawa	Female	30-39	2018	180	Adult.1st.Line	TDF-3TC-DTG	Working	Stage I	0	2022	Routine Monitoring	Active	Facility	No								No sign or symptoms of TB	No sign or symptoms of TB
1082	Adamawa	Female	40+	2006	180	Adult.1st.Line	TDF-3TC-DTG	Working	Stage I	20	2021	Routine Monitoring	Active-Transfer In	Facility	No								No sign or symptoms of TB	No sign or symptoms of TB
1084	Adamawa	Female	30-39	2016	180	Adult.1st.Line	TDF-3TC-DTG	Working	Stage I	20	2021	Routine Monitoring	Active	Facility	No								No sign or symptoms of TB	No sign or symptoms of TB
1086	Adamawa	Female	30-39	2019	180	Adult.1st.Line	TDF-3TC-DTG	Working	Stage I	27.2	2021	Routine Monitoring	Active	Facility	No								No sign or symptoms of TB	No sign or symptoms of TB
1087	Adamawa	Female	30-39	2020	180	Adult.1st.Line	TDF-3TC-DTG	Working	Stage I	0	2022	Routine Monitoring	Active	Facility	No								No sign or symptoms of TB	No sign or symptoms of TB
1088	Adamawa	Male	40+	2016	180	Adult.1st.Line	TDF-3TC-DTG	Working	Stage I	20	2022	Routine Monitoring	Active	Facility	No								No sign or symptoms of TB	No sign or symptoms of TB
1089	Adamawa	Female	30-39	2021	180	Adult.1st.Line	TDF-3TC-DTG	Working	Stage I	27.9	2022	Routine Monitoring	Active	Clinical Platforms (PHCs/Private Clinics/Nursing Homes)	No								No sign or symptoms of TB	No sign or symptoms of TB
1091	Adamawa	Male	40+	2008	180	Adult.1st.Line	TDF-3TC-DTG	Working	Stage I	22.4	2022	Routine Monitoring	Active-Transfer In	Facility	No								No sign or symptoms of TB	No sign or symptoms of TB
1092	Adamawa	Female	40+	2015	180	Adult.1st.Line	TDF-3TC-DTG	Working	Stage I	20	2021	Routine Monitoring	Active	Facility	Yes	2020	3	2020	Yes	2021	20	2021	No sign or symptoms of TB	No sign or symptoms of TB
1095	Adamawa	Female	20-29	2020	180	Adult.1st.Line	TDF-3TC-DTG	Working	Stage I	20	2021	Routine Monitoring	Active	Community	No								No sign or symptoms of TB	No sign or symptoms of TB
1096	Adamawa	Female	20-29	2015	180	Adult.1st.Line	TDF-3TC-DTG	Working	Stage I	20	2022	Routine Monitoring	Active	Facility	No								No sign or symptoms of TB	No sign or symptoms of TB
1098	Adamawa	Female	40+	2008	180	Adult.1st.Line	TDF-3TC-DTG	Working	Stage I	20	2021	Routine Monitoring	Active-Transfer In	Facility	No								No sign or symptoms of TB	No sign or symptoms of TB
1100	Adamawa	Female	30-39	2014	180	Adult.1st.Line	TDF-3TC-DTG	Working	Stage I	606	2021	Routine Monitoring	Active	Facility	No								No sign or symptoms of TB	No sign or symptoms of TB
1101	Adamawa	Male	40+	2020	180	Adult.1st.Line	TDF-3TC-DTG	Working	Stage I	171	2022	Routine Monitoring	Active-Transfer In	Facility	No								No sign or symptoms of TB	No sign or symptoms of TB
1103	Adamawa	Female	40+	2021	180	Adult.1st.Line	TDF-3TC-DTG	Working	Stage I	1580	2022	Routine Monitoring	Active	Community	No								No sign or symptoms of TB	No sign or symptoms of TB
1105	Adamawa	Female	20-29	2020	180	Adult.1st.Line	TDF-3TC-DTG	Working	Stage I	0	2022	Routine Monitoring	Active-Transfer In	Facility	No								No sign or symptoms of TB	No sign or symptoms of TB
1106	Adamawa	Female	40+	2018	180	Adult.1st.Line	TDF-3TC-DTG	Working	Stage I	45.1	2022	Routine Monitoring	Active	Facility	No								No sign or symptoms of TB	No sign or symptoms of TB
1107	Adamawa	Female	30-39	2017	180	Adult.1st.Line	TDF-3TC-DTG	Working	Stage I	26.2	2021	Routine Monitoring	Active	Facility	No								No sign or symptoms of TB	No sign or symptoms of TB
1108	Adamawa	Female	30-39	2020	180	Adult.1st.Line	TDF-3TC-DTG	Working	Stage I	23	2021	Routine Monitoring	Active	Community	No								No sign or symptoms of TB	No sign or symptoms of TB
1109	Adamawa	Female	30-39	2016	180	Adult.1st.Line	TDF-3TC-DTG	Working	Stage I	0	2022	Routine Monitoring	Active	Facility	No								No sign or symptoms of TB	No sign or symptoms of TB
1110	Adamawa	Female	30-39	2019	180	Adult.1st.Line	TDF-3TC-DTG	Working	Stage I	20	2021	Routine Monitoring	Active	Facility	No								No sign or symptoms of TB	No sign or symptoms of TB
1113	Adamawa	Male	40+	2014	180	Adult.1st.Line	TDF-3TC-DTG	Working	Stage I	0	2022	Routine Monitoring	Active-Transfer In	Facility	No								No sign or symptoms of TB	No sign or symptoms of TB
1114	Adamawa	Female	20-29	2021	180	Adult.1st.Line	TDF-3TC-DTG	Working	Stage I	0	2022	Routine Monitoring	Active	Clinical Platforms (PHCs/Private Clinics/Nursing Homes)	No								No sign or symptoms of TB	No sign or symptoms of TB
1115	Adamawa	Female	30-39	2019	180	Adult.1st.Line	TDF-3TC-DTG	Working	Stage I	0	2021	Routine Monitoring	Active	Facility	No								No sign or symptoms of TB	No sign or symptoms of TB
1116	Adamawa	Female	20-29	2021	180	Adult.1st.Line	TDF-3TC-DTG	Working	Stage I	0	2022	Routine Monitoring	Active	Clinical Platforms (PHCs/Private Clinics/Nursing Homes)	No								No sign or symptoms of TB	No sign or symptoms of TB
1123	Adamawa	Female	40+	2021	180	Adult.1st.Line	TDF-3TC-DTG	Working	Stage I	0	2022	Routine Monitoring	Active	Clinical Platforms (PHCs/Private Clinics/Nursing Homes)	No								No sign or symptoms of TB	No sign or symptoms of TB
1124	Adamawa	Female	30-39	2014	180	Adult.1st.Line	TDF-3TC-DTG	Working	Stage I	20	2022	Routine Monitoring	Active-Transfer In	Facility	No								No sign or symptoms of TB	No sign or symptoms of TB
1125	Adamawa	Female	30-39	2020	180	Adult.1st.Line	TDF-3TC-DTG	Working	Stage I	20	2021	Routine Monitoring	Active	Community	No								No sign or symptoms of TB	No sign or symptoms of TB
1129	Adamawa	Female	40+	2020	180	Adult.1st.Line	TDF-3TC-DTG	Working	Stage I	0	2022	Routine Monitoring	Active	Facility	No								No sign or symptoms of TB	No sign or symptoms of TB
1131	Adamawa	Female	40+	2017	180	Adult.1st.Line	TDF-3TC-DTG	Working	Stage I	21.1	2021	Routine Monitoring	Active	Facility	No								No sign or symptoms of TB	No sign or symptoms of TB
1132	Adamawa	Female	30-39	2018	180	Adult.1st.Line	TDF-3TC-DTG	Working	Stage I	51.1	2022	Routine Monitoring	Active	Facility	No								No sign or symptoms of TB	No sign or symptoms of TB
1133	Adamawa	Male	10-19	2020	180	Adult.1st.Line	TDF-3TC-DTG	Working	Stage I	0	2022	Targeted Monitoring	Active	Facility	Yes	2021	3	2021	Yes	2022	0	2022	No sign or symptoms of TB	No sign or symptoms of TB
1136	Adamawa	Male	30-39	2020	180	Adult.1st.Line	TDF-3TC-DTG	Working	Stage I	0	2022	Routine Monitoring	Active	Facility	No								No sign or symptoms of TB	No sign or symptoms of TB
1138	Adamawa	Female	40+	2010	180	Adult.1st.Line	TDF-3TC-DTG	Working	Stage I	0	2021	Routine Monitoring	Active-Transfer In	Facility	No								No sign or symptoms of TB	No sign or symptoms of TB
1140	Adamawa	Female	40+	2017	180	Adult.1st.Line	TDF-3TC-DTG	Working	Stage I	20	2021	Routine Monitoring	Active	Facility	No								No sign or symptoms of TB	No sign or symptoms of TB
1141	Adamawa	Female	40+	2013	180	Adult.1st.Line	TDF-3TC-DTG	Working	Stage I	0	2022	Routine Monitoring	Active-Transfer In	Facility	No								No sign or symptoms of TB	No sign or symptoms of TB
1144	Adamawa	Female	40+	2014	180	Adult.1st.Line	TDF-3TC-DTG	Working	Stage I	0	2022	Routine Monitoring	Active-Transfer In	Facility	No								No sign or symptoms of TB	No sign or symptoms of TB
1145	Adamawa	Female	30-39	2016	180	Adult.1st.Line	TDF-3TC-DTG	Working	Stage I	0	2022	Routine Monitoring	Active-Transfer In	Facility	No								No sign or symptoms of TB	No sign or symptoms of TB
1146	Adamawa	Female	30-39	2018	180	Adult.1st.Line	TDF-3TC-DTG	Working	Stage I	20	2022	Routine Monitoring	Active	Facility	No								No sign or symptoms of TB	No sign or symptoms of TB
1147	Adamawa	Female	10-19	2015	90	Peds.1st.Line	ABC-3TC-DTG	Working	Stage I	20	2021	Routine Monitoring	Active	Facility	Yes	2020	3	2020	Yes	2021	20	2021	No sign or symptoms of TB	No sign or symptoms of TB
1148	Adamawa	Female	20-29	2022	90	Adult.1st.Line	TDF-3TC-DTG	Working	Stage I	50.6	2022	Routine Monitoring	Active	Facility	No								No sign or symptoms of TB	No sign or symptoms of TB
1149	Adamawa	Male	30-39	2017	180	Adult.1st.Line	TDF-3TC-DTG	Working	Stage I	20	2021	Routine Monitoring	Active	Facility	No								No sign or symptoms of TB	No sign or symptoms of TB
1150	Adamawa	Female	20-29	2019	180	Adult.1st.Line	TDF-3TC-DTG	Working	Stage I	0	2021	Routine Monitoring	Active	Facility	No								No sign or symptoms of TB	No sign or symptoms of TB
1151	Adamawa	Male	0-9	2020	90	Peds.1st.Line	ABC-3TC-DTG	Working	Stage I	0	2022	Routine Monitoring	Active-Transfer In	Facility	No								No sign or symptoms of TB	No sign or symptoms of TB
1155	Adamawa	Female	40+	2015	180	Adult.1st.Line	TDF-3TC-DTG	Working	Stage I	20.6	2022	Routine Monitoring	Active	Facility	No								No sign or symptoms of TB	No sign or symptoms of TB
1156	Adamawa	Female	40+	2008	180	Adult.1st.Line	TDF-3TC-DTG	Working	Stage I	20	2022	Routine Monitoring	Active-Transfer In	Facility	No								No sign or symptoms of TB	No sign or symptoms of TB
1157	Adamawa	Male	40+	2017	180	Adult.1st.Line	TDF-3TC-DTG	Working	Stage I	20	2022	Routine Monitoring	Active-Transfer In	Facility	No								No sign or symptoms of TB	No sign or symptoms of TB
1158	Adamawa	Female	30-39	2019	180	Adult.1st.Line	TDF-3TC-DTG	Working	Stage I	0	2022	Routine Monitoring	Active	Facility	No								No sign or symptoms of TB	No sign or symptoms of TB
1159	Adamawa	Female	30-39	2016	180	Adult.1st.Line	TDF-3TC-DTG	Working	Stage I	119	2022	Routine Monitoring	Active	Facility	No								No sign or symptoms of TB	No sign or symptoms of TB
1160	Adamawa	Female	40+	2017	180	Adult.1st.Line	TDF-3TC-DTG	Working	Stage I	27.7	2022	Routine Monitoring	Active	Facility	No								No sign or symptoms of TB	No sign or symptoms of TB
1163	Adamawa	Female	30-39	2020	180	Adult.1st.Line	TDF-3TC-DTG	Working	Stage I	20	2022	Routine Monitoring	Active	Facility	No								No sign or symptoms of TB	No sign or symptoms of TB
1167	Adamawa	Female	20-29	2020	180	Adult.1st.Line	TDF-3TC-DTG	Working	Stage I	20	2021	Routine Monitoring	Active-Transfer In	Facility	No								No sign or symptoms of TB	No sign or symptoms of TB
1168	Adamawa	Female	20-29	2017	180	Adult.1st.Line	TDF-3TC-DTG	Working	Stage I	0	2022	Routine Monitoring	Active	Facility	No								No sign or symptoms of TB	No sign or symptoms of TB
1171	Adamawa	Male	10-19	2018	180	Peds.1st.Line	TDF-3TC-DTG	Working	Stage I	456	2022	Routine Monitoring	Active-Restart	Facility	No								No sign or symptoms of TB	No sign or symptoms of TB
1172	Adamawa	Female	30-39	2019	180	Adult.1st.Line	TDF-3TC-EFV	Working	Stage I	20	2021	Routine Monitoring	Active	Facility	No								No sign or symptoms of TB	No sign or symptoms of TB
1173	Adamawa	Female	30-39	2018	180	Adult.1st.Line	TDF-3TC-DTG	Working	Stage I	157000	2021	Targeted Monitoring	Active	Facility	Yes	2021	3	2021	Yes	2021	157000	2021	No sign or symptoms of TB	No sign or symptoms of TB
1175	Adamawa	Female	30-39	2020	180	Adult.1st.Line	TDF-3TC-DTG	Working	Stage I	20	2021	Routine Monitoring	Active	Community	No								No sign or symptoms of TB	No sign or symptoms of TB
1176	Adamawa	Female	30-39	2020	180	Adult.1st.Line	TDF-3TC-DTG	Working	Stage I				Active	Community	No								No sign or symptoms of TB	No sign or symptoms of TB
1177	Adamawa	Female	40+	2021	180	Adult.1st.Line	TDF-3TC-DTG	Working	Stage I	0	2022	Routine Monitoring	Active	Community	No								No sign or symptoms of TB	No sign or symptoms of TB
1178	Adamawa	Male	40+	2012	180	Adult.1st.Line	TDF-3TC-DTG	Working	Stage I	23	2021	Routine Monitoring	Active-Transfer In	Facility	No								No sign or symptoms of TB	No sign or symptoms of TB
1179	Adamawa	Female	0-9	2020	90	Peds.1st.Line	ABC-3TC-DTG	Working	Stage I	0	2022	Routine Monitoring	Active	Facility	No								No sign or symptoms of TB	No sign or symptoms of TB
1180	Adamawa	Female	30-39	2017	180	Adult.1st.Line	TDF-3TC-DTG	Working	Stage I	93.7	2022	Routine Monitoring	Active	Facility	No								No sign or symptoms of TB	No sign or symptoms of TB
1182	Adamawa	Male	30-39	2014	180	Adult.1st.Line	TDF-3TC-DTG	Working	Stage I	20	2022	Routine Monitoring	Active	Facility	No								No sign or symptoms of TB	No sign or symptoms of TB
1183	Adamawa	Female	40+	2007	180	Adult.1st.Line	TDF-3TC-DTG	Working	Stage I	20	2021	Routine Monitoring	Active-Transfer In	Facility	No								No sign or symptoms of TB	No sign or symptoms of TB
1184	Adamawa	Female	30-39	2020	180	Adult.1st.Line	TDF-3TC-DTG	Working	Stage I	0	2021	Routine Monitoring	Active	Community	No								No sign or symptoms of TB	No sign or symptoms of TB
1189	Adamawa	Male	40+	2020	180	Adult.1st.Line	TDF-3TC-DTG	Working	Stage I	0	2021	Routine Monitoring	Active	Facility	No								No sign or symptoms of TB	No sign or symptoms of TB
1191	Adamawa	Male	40+	2020	180	Adult.1st.Line	TDF-3TC-DTG	Working	Stage I	0	2022	Routine Monitoring	Active	Facility	No								No sign or symptoms of TB	No sign or symptoms of TB
1194	Adamawa	Female	40+	2016	180	Adult.1st.Line	TDF-3TC-DTG	Working	Stage I	0	2021	Routine Monitoring	Active	Facility	No								No sign or symptoms of TB	No sign or symptoms of TB
1195	Adamawa	Male	30-39	2020	180	Adult.1st.Line	TDF-3TC-DTG	Working	Stage I	0	2022	Routine Monitoring	Active	Community	No								No sign or symptoms of TB	No sign or symptoms of TB
1196	Adamawa	Female	30-39	2016	180	Adult.1st.Line	TDF-3TC-DTG	Working	Stage I	20.1	2022	Routine Monitoring	Active-Transfer In	Facility	No								No sign or symptoms of TB	No sign or symptoms of TB
1197	Adamawa	Female	30-39	2016	180	Adult.1st.Line	TDF-3TC-DTG	Working	Stage I	20	2022	Routine Monitoring	Active	Facility	No								No sign or symptoms of TB	No sign or symptoms of TB
1198	Adamawa	Male	40+	2021	180	Adult.1st.Line	TDF-3TC-DTG	Working	Stage I	20	2021	Routine Monitoring	Active	Facility	No								No sign or symptoms of TB	No sign or symptoms of TB
1199	Adamawa	Female	40+	2011	180	Adult.1st.Line	TDF-3TC-DTG	Working	Stage I	23.7	2021	Routine Monitoring	Active-Transfer In	Facility	No								No sign or symptoms of TB	No sign or symptoms of TB
1201	Adamawa	Female	20-29	2021	180	Adult.1st.Line	TDF-3TC-DTG	Working	Stage I	69.7	2022	Routine Monitoring	Active	Community	No								No sign or symptoms of TB	No sign or symptoms of TB
1202	Adamawa	Female	10-19	2021	180	Adult.1st.Line	TDF-3TC-DTG	Working	Stage I	20	2022	Targeted Monitoring	Active	Clinical Platforms (PHCs/Private Clinics/Nursing Homes)	No								No sign or symptoms of TB	No sign or symptoms of TB
1203	Adamawa	Male	30-39	2021	180	Adult.1st.Line	TDF-3TC-DTG	Working	Stage I	0	2022	Routine Monitoring	Active	Facility	No								No sign or symptoms of TB	No sign or symptoms of TB
1204	Adamawa	Female	30-39	2020	180	Adult.1st.Line	TDF-3TC-DTG	Working	Stage I	30.2	2022	Routine Monitoring	Active	Facility	No								No sign or symptoms of TB	No sign or symptoms of TB
1205	Adamawa	Male	40+	2020	180	Adult.1st.Line	TDF-3TC-DTG	Working	Stage I	0	2022	Routine Monitoring	Active	Facility	No								No sign or symptoms of TB	No sign or symptoms of TB
1206	Adamawa	Female	30-39	2011	180	Adult.1st.Line	TDF-3TC-DTG	Working	Stage I	0	2022	Routine Monitoring	Active-Transfer In	Facility	No								No sign or symptoms of TB	No sign or symptoms of TB
1207	Adamawa	Male	40+	2021	180	Adult.1st.Line	TDF-3TC-DTG	Working	Stage I	37.6	2022	Routine Monitoring	Active	Community	No								No sign or symptoms of TB	No sign or symptoms of TB
1209	Adamawa	Female	40+	2021	180	Adult.1st.Line	TDF-3TC-DTG	Working	Stage I	20	2022	Routine Monitoring	Active	Facility	No								No sign or symptoms of TB	No sign or symptoms of TB
1210	Adamawa	Male	40+	2017	180	Adult.1st.Line	TDF-3TC-DTG	Working	Stage I	20	2021	Routine Monitoring	Active	Facility	No								No sign or symptoms of TB	No sign or symptoms of TB
1211	Adamawa	Female	40+	2020	180	Adult.1st.Line	TDF-3TC-DTG	Working	Stage I	43.6	2021	Routine Monitoring	Active	Facility	No								No sign or symptoms of TB	No sign or symptoms of TB
1212	Adamawa	Female	30-39	2017	180	Adult.1st.Line	TDF-3TC-DTG	Working	Stage I	420	2020	Targeted Monitoring	Active	Facility	No								No sign or symptoms of TB	No sign or symptoms of TB
1216	Adamawa	Female	40+	2009	180	Adult.1st.Line	TDF-3TC-DTG	Working	Stage I	0	2022	Routine Monitoring	Active-Transfer In	Facility	No								No sign or symptoms of TB	No sign or symptoms of TB
1217	Adamawa	Female	20-29	2021	180	Adult.1st.Line	TDF-3TC-DTG	Working	Stage I	0	2022	Routine Monitoring	Active	Facility	No								No sign or symptoms of TB	No sign or symptoms of TB
1219	Adamawa	Female	30-39	2020	180	Adult.1st.Line	TDF-3TC-DTG	Working	Stage I	0	2022	Routine Monitoring	Active	Facility	No								No sign or symptoms of TB	No sign or symptoms of TB
1221	Adamawa	Female	30-39	2016	180	Adult.1st.Line	TDF-3TC-DTG	Working	Stage I	39800	2022	Routine Monitoring	Active	Facility	No								No sign or symptoms of TB	No sign or symptoms of TB
1222	Adamawa	Male	10-19	2019	180	Peds.1st.Line	TDF-3TC-DTG	Working	Stage I	0	2022	Routine Monitoring	Active	Facility	No								No sign or symptoms of TB	No sign or symptoms of TB
1224	Adamawa	Female	40+	2020	180	Adult.1st.Line	TDF-3TC-DTG	Working	Stage I	20	2021	Routine Monitoring	Active	Community	No								No sign or symptoms of TB	No sign or symptoms of TB
1226	Adamawa	Male	40+	2008	180	Adult.1st.Line	TDF-3TC-DTG	Working	Stage I	0	2020	Routine Monitoring	Active-Restart	Facility	No								No sign or symptoms of TB	No sign or symptoms of TB
1227	Adamawa	Male	20-29	2021	180	Adult.1st.Line	TDF-3TC-DTG	Working	Stage I	0	2022	Routine Monitoring	Active	Community	No								No sign or symptoms of TB	No sign or symptoms of TB
1228	Adamawa	Female	30-39	2021	180	Adult.1st.Line	TDF-3TC-DTG	Working	Stage I	20	2021	Routine Monitoring	Active	Community	No								No sign or symptoms of TB	No sign or symptoms of TB
1229	Adamawa	Female	40+	2019	180	Adult.1st.Line	TDF-3TC-DTG	Working	Stage I	0	2022	Routine Monitoring	Active	Facility	No								No sign or symptoms of TB	No sign or symptoms of TB
1230	Adamawa	Male	40+	2016	180	Adult.1st.Line	TDF-3TC-DTG	Working	Stage I	20	2021	Routine Monitoring	Active	Facility	No								No sign or symptoms of TB	No sign or symptoms of TB
1231	Adamawa	Male	30-39	2020	180	Adult.1st.Line	TDF-3TC-DTG	Working	Stage I	45.5	2021	Routine Monitoring	Active	Facility	No								No sign or symptoms of TB	No sign or symptoms of TB
1232	Adamawa	Male	30-39	2021	180	Adult.1st.Line	TDF-3TC-DTG	Working	Stage I	0	2022	Routine Monitoring	Active	Facility	No								No sign or symptoms of TB	No sign or symptoms of TB
1233	Adamawa	Female	30-39	2011	180	Adult.1st.Line	TDF-3TC-DTG	Working	Stage I	0	2022	Routine Monitoring	Active-Transfer In	Facility	No								No sign or symptoms of TB	No sign or symptoms of TB
1235	Adamawa	Female	30-39	2017	180	Adult.1st.Line	TDF-3TC-DTG	Working	Stage I	20	2022	Routine Monitoring	Active-Restart	Facility	No								No sign or symptoms of TB	No sign or symptoms of TB
1236	Adamawa	Female	30-39	2019	180	Adult.1st.Line	TDF-3TC-DTG	Working	Stage I	0	2022	Routine Monitoring	Active-Transfer In	Facility	No								No sign or symptoms of TB	No sign or symptoms of TB
1237	Adamawa	Female	40+	2016	180	Adult.1st.Line	TDF-3TC-DTG	Working	Stage I	20	2021	Routine Monitoring	Active	Facility	No								No sign or symptoms of TB	No sign or symptoms of TB
1241	Adamawa	Female	30-39	2015	180	Adult.1st.Line	TDF-3TC-DTG	Working	Stage I	0	2022	Routine Monitoring	Active	Facility	No								No sign or symptoms of TB	No sign or symptoms of TB
1244	Adamawa	Female	20-29	2020	180	Adult.1st.Line	TDF-3TC-DTG	Working	Stage I	20	2022	Routine Monitoring	Active	Facility	No								No sign or symptoms of TB	No sign or symptoms of TB
1247	Adamawa	Male	30-39	2020	180	Adult.1st.Line	TDF-3TC-DTG	Working	Stage I	0	2021	Routine Monitoring	Active	Facility	No								No sign or symptoms of TB	No sign or symptoms of TB
1248	Adamawa	Female	30-39	2014	180	Adult.1st.Line	TDF-3TC-DTG	Working	Stage I	0	2022	Routine Monitoring	Active	Facility	No								No sign or symptoms of TB	No sign or symptoms of TB
1250	Adamawa	Female	20-29	2018	180	Adult.1st.Line	TDF-3TC-DTG	Working	Stage I	0	2022	Routine Monitoring	Active	Facility	No								No sign or symptoms of TB	No sign or symptoms of TB
1251	Adamawa	Female	30-39	2016	180	Adult.1st.Line	TDF-3TC-DTG	Working	Stage I	20	2021	Routine Monitoring	Active	Facility	No								No sign or symptoms of TB	No sign or symptoms of TB
1252	Adamawa	Female	30-39	2020	180	Adult.1st.Line	TDF-3TC-DTG	Working	Stage I	0	2022	Routine Monitoring	Active	Facility	No								No sign or symptoms of TB	No sign or symptoms of TB
1254	Adamawa	Female	30-39	2013	180	Adult.1st.Line	TDF-3TC-DTG	Working	Stage I	31.2	2022	Routine Monitoring	Active	Facility	No								No sign or symptoms of TB	No sign or symptoms of TB
1255	Adamawa	Male	40+	2013	180	Adult.1st.Line	TDF-3TC-DTG	Working	Stage I	0	2022	Routine Monitoring	Active-Transfer In	Facility	No								No sign or symptoms of TB	No sign or symptoms of TB
1256	Adamawa	Male	20-29	2019	180	Adult.1st.Line	TDF-3TC-DTG	Working	Stage I	20	2022	Routine Monitoring	Active	Facility	No								No sign or symptoms of TB	No sign or symptoms of TB
1257	Adamawa	Female	40+	2020	180	Adult.1st.Line	TDF-3TC-DTG	Working	Stage I	61.3	2021	Routine Monitoring	Active-Transfer In	Facility	No								No sign or symptoms of TB	No sign or symptoms of TB
1258	Adamawa	Female	30-39	2014	180	Adult.1st.Line	TDF-3TC-DTG	Working	Stage I	20	2022	Routine Monitoring	Active	Facility	No								No sign or symptoms of TB	No sign or symptoms of TB
1259	Adamawa	Female	20-29	2019	180	Adult.1st.Line	TDF-3TC-DTG	Working	Stage I	102	2022	Routine Monitoring	Active	Facility	Yes	2021	3	2021	Yes	2022	102	2022	No sign or symptoms of TB	No sign or symptoms of TB
1261	Adamawa	Female	40+	2010	180	Adult.1st.Line	TDF-3TC-DTG	Working	Stage I	26.7	2022	Routine Monitoring	Active-Transfer In	Facility	Yes	2020	3	2020	Yes	2021	26.7	2022	No sign or symptoms of TB	No sign or symptoms of TB
1262	Adamawa	Male	40+	2019	180	Adult.1st.Line	TDF-3TC-DTG	Working	Stage I	0	2022	Routine Monitoring	Active	Facility	No								No sign or symptoms of TB	No sign or symptoms of TB
1264	Adamawa	Male	30-39	2021	180	Adult.1st.Line	TDF-3TC-DTG	Working	Stage I	78	2022	Routine Monitoring	Active	Community	No								No sign or symptoms of TB	No sign or symptoms of TB
1265	Adamawa	Female	40+	2022	180	Adult.1st.Line	TDF-3TC-DTG	Working	Stage I	0	2022	Routine Monitoring	Active	Facility	No								No sign or symptoms of TB	No sign or symptoms of TB
1266	Adamawa	Female	30-39	2013	180	Adult.1st.Line	TDF-3TC-DTG	Working	Stage I	20	2022	Routine Monitoring	Active-Transfer In	Facility	Yes	2020	3	2020	Yes	2021	20	2022	No sign or symptoms of TB	No sign or symptoms of TB
1267	Adamawa	Female	30-39	2016	180	Adult.1st.Line	TDF-3TC-DTG	Working	Stage I	266	2021	Routine Monitoring	Active	Facility	Yes	2020	3	2020	Yes	2021	266	2021	No sign or symptoms of TB	No sign or symptoms of TB
1269	Adamawa	Male	40+	2018	180	Adult.1st.Line	TDF-3TC-DTG	Working	Stage I	20	2022	Routine Monitoring	Active	Facility	No								No sign or symptoms of TB	No sign or symptoms of TB
1270	Adamawa	Female	30-39	2018	180	Adult.1st.Line	TDF-3TC-DTG	Working	Stage I	20	2021	Routine Monitoring	Active	Facility	Yes	2019	3	2020	Yes	2021	20	2021	No sign or symptoms of TB	No sign or symptoms of TB
1272	Adamawa	Female	40+	2010	180	Adult.1st.Line	TDF-3TC-DTG	Working	Stage I	97.5	2021	Routine Monitoring	Active-Transfer In	Facility	Yes	2020	3	2020	Yes	2021	97.5	2021	No sign or symptoms of TB	No sign or symptoms of TB
1274	Adamawa	Female	20-29	2021	180	Adult.1st.Line	TDF-3TC-DTG	Working	Stage I	20	2021	Routine Monitoring	Active	Facility	No								No sign or symptoms of TB	No sign or symptoms of TB
1275	Adamawa	Female	30-39	2017	180	Adult.1st.Line	TDF-3TC-DTG	Working	Stage I	20	2021	Routine Monitoring	Active	Facility	No								No sign or symptoms of TB	No sign or symptoms of TB
1276	Adamawa	Male	40+	2020	180	Adult.1st.Line	TDF-3TC-DTG	Working	Stage I	48.4	2021	Routine Monitoring	Active	Facility	No								No sign or symptoms of TB	No sign or symptoms of TB
1278	Adamawa	Male	19-20	2021	180	Adult.1st.Line	TDF-3TC-DTG	Working	Stage I	20	2022	Routine Monitoring	Active	Clinical Platforms (PHCs/Private Clinics/Nursing Homes)	No								Currently on TPT	No sign or symptoms of TB
1279	Adamawa	Male	40+	2019	180	Adult.1st.Line	TDF-3TC-DTG	Working	Stage I	20	2022	Routine Monitoring	Active	Facility	No								No sign or symptoms of TB	No sign or symptoms of TB
1283	Adamawa	Male	30-39	2020	180	Adult.1st.Line	TDF-3TC-DTG	Working	Stage I	105	2021	Routine Monitoring	Active	Facility	No								No sign or symptoms of TB	No sign or symptoms of TB
1285	Adamawa	Female	30-39	2016	180	Adult.1st.Line	TDF-3TC-DTG	Working	Stage I	1180000	2022	Targeted Monitoring	Active	Facility	Yes	2022	3	2022	No				No sign or symptoms of TB	No sign or symptoms of TB
1286	Adamawa	Female	40+	2021	180	Adult.1st.Line	TDF-3TC-DTG	Working	Stage I	0	2022	Routine Monitoring	Active	Community	No								No sign or symptoms of TB	No sign or symptoms of TB
1287	Adamawa	Female	40+	2014	180	Adult.1st.Line	TDF-3TC-DTG	Working	Stage I	20	2022	Routine Monitoring	Active	Facility	No								No sign or symptoms of TB	No sign or symptoms of TB
1288	Adamawa	Female	30-39	2015	180	Adult.1st.Line	TDF-3TC-DTG	Working	Stage I	21.3	2022	Routine Monitoring	Active	Facility	No								No sign or symptoms of TB	No sign or symptoms of TB
1290	Adamawa	Male	40+	2020	180	Adult.1st.Line	TDF-3TC-DTG	Working	Stage I	0	2022	Routine Monitoring	Active	Facility	No								No sign or symptoms of TB	No sign or symptoms of TB
1293	Adamawa	Female	40+	2017	180	Adult.1st.Line	TDF-3TC-DTG	Working	Stage I	20	2021	Routine Monitoring	Active	Facility	No								No sign or symptoms of TB	No sign or symptoms of TB
1294	Adamawa	Female	30-39	2020	180	Adult.1st.Line	TDF-3TC-DTG	Working	Stage I	0	2021	Routine Monitoring	Active	Facility	No								No sign or symptoms of TB	No sign or symptoms of TB
1295	Adamawa	Female	30-39	2014	180	Adult.1st.Line	TDF-3TC-DTG	Working	Stage I	20	2021	Routine Monitoring	Active	Facility	No								No sign or symptoms of TB	No sign or symptoms of TB
1296	Adamawa	Female	40+	2020	180	Adult.1st.Line	TDF-3TC-DTG	Working	Stage I	0	2022	Routine Monitoring	Active	Facility	No								No sign or symptoms of TB	No sign or symptoms of TB
1298	Adamawa	Female	40+	2009	180	Adult.1st.Line	TDF-3TC-DTG	Working	Stage I	20	2022	Routine Monitoring	Active-Transfer In	Facility	No								No sign or symptoms of TB	No sign or symptoms of TB
1299	Adamawa	Female	30-39	2021	180	Adult.1st.Line	TDF-3TC-DTG	Working	Stage I	0	2022	Routine Monitoring	Active	Clinical Platforms (PHCs/Private Clinics/Nursing Homes)	No								No sign or symptoms of TB	No sign or symptoms of TB
1300	Adamawa	Male	40+	2016	180	Adult.1st.Line	TDF-3TC-DTG	Working	Stage I	20	2022	Routine Monitoring	Active-Transfer In	Facility	No								No sign or symptoms of TB	No sign or symptoms of TB
1301	Adamawa	Male	30-39	2018	180	Adult.1st.Line	TDF-3TC-DTG	Working	Stage I	0	2022	Routine Monitoring	Active-Transfer In	Facility	No								No sign or symptoms of TB	No sign or symptoms of TB
1302	Adamawa	Female	40+	2010	180	Adult.1st.Line	TDF-3TC-DTG	Working	Stage I	22.1	2022	Routine Monitoring	Active-Transfer In	Facility	Yes	2019	3	2020	Yes	2022	22.1	2022	No sign or symptoms of TB	No sign or symptoms of TB
1305	Adamawa	Male	40+	2016	180	Adult.1st.Line	TDF-3TC-DTG	Working	Stage I	0	2022	Routine Monitoring	Active	Facility	No								No sign or symptoms of TB	No sign or symptoms of TB
1306	Adamawa	Female	30-39	2020	180	Adult.1st.Line	TDF-3TC-DTG	Working	Stage I	20	2021	Targeted Monitoring	Active	Facility	No								No sign or symptoms of TB	No sign or symptoms of TB
1307	Adamawa	Female	30-39	2022	90	Adult.1st.Line	TDF-3TC-DTG	Working	Stage I	61	2022	Routine Monitoring	Active	Facility	No								No sign or symptoms of TB	No sign or symptoms of TB
1308	Adamawa	Male	40+	2018	180	Adult.1st.Line	TDF-3TC-DTG	Working	Stage I	20	2021	Routine Monitoring	Active	Facility	No								No sign or symptoms of TB	No sign or symptoms of TB
1310	Adamawa	Female	40+	2014	180	Adult.1st.Line	TDF-3TC-DTG	Working	Stage I	20	2022	Routine Monitoring	Active-Transfer In	Facility	No								No sign or symptoms of TB	No sign or symptoms of TB
1311	Adamawa	Female	10-19	2018	180	Adult.1st.Line	TDF-3TC-DTG	Working	Stage I	0	2022	Routine Monitoring	Active	Facility	No								No sign or symptoms of TB	No sign or symptoms of TB
1312	Adamawa	Female	10-19	2014	180	Adult.1st.Line	TDF-3TC-DTG	Working	Stage I	0	2022	Routine Monitoring	Active-Transfer In	Facility	Yes	2019	3	2019	Yes	2022	0	2022	No sign or symptoms of TB	No sign or symptoms of TB
1314	Adamawa	Female	30-39	2020	180	Adult.1st.Line	TDF-3TC-DTG	Working	Stage I	0	2021	Routine Monitoring	Active	Community	No								No sign or symptoms of TB	No sign or symptoms of TB
1315	Adamawa	Female	30-39	2019	180	Adult.1st.Line	TDF-3TC-DTG	Working	Stage I	20	2022	Routine Monitoring	Active	Facility	No								No sign or symptoms of TB	No sign or symptoms of TB
1316	Adamawa	Female	20-29	2019	180	Adult.1st.Line	TDF-3TC-DTG	Working	Stage I	169000	2022	Routine Monitoring	Active	Facility	No								No sign or symptoms of TB	No sign or symptoms of TB
1317	Adamawa	Female	40+	2012	180	Adult.1st.Line	TDF-3TC-DTG	Working	Stage I	20	2022	Routine Monitoring	Active-Transfer In	Facility	No								No sign or symptoms of TB	No sign or symptoms of TB
1318	Adamawa	Female	30-39	2020	180	Adult.1st.Line	TDF-3TC-DTG	Working	Stage I	0	2022	Routine Monitoring	Active	Community	No								No sign or symptoms of TB	No sign or symptoms of TB
1319	Adamawa	Male	10-19	2011	180	Peds.1st.Line	TDF-3TC-DTG	Working	Stage I	0	2021	Routine Monitoring	Active-Transfer In	Facility	No								No sign or symptoms of TB	No sign or symptoms of TB
1320	Adamawa	Female	10-19	2015	180	Adult.1st.Line	TDF-3TC-DTG	Working	Stage I	0	2022	Routine Monitoring	Active	Facility	No								No sign or symptoms of TB	No sign or symptoms of TB
1323	Adamawa	Male	20-29	2017	180	Adult.1st.Line	TDF-3TC-DTG	Working	Stage I	20	2021	Routine Monitoring	Active	Facility	No								No sign or symptoms of TB	No sign or symptoms of TB
1324	Adamawa	Male	40+	2021	180	Adult.1st.Line	TDF-3TC-DTG	Working	Stage I	0	2022	Routine Monitoring	Active	Community	No								No sign or symptoms of TB	No sign or symptoms of TB
1325	Adamawa	Female	40+	2011	180	Adult.1st.Line	TDF-3TC-DTG	Working	Stage I	20.9	2022	Routine Monitoring	Active-Transfer In	Facility	No								No sign or symptoms of TB	No sign or symptoms of TB
1326	Adamawa	Female	20-29	2020	180	Adult.1st.Line	TDF-3TC-DTG	Working	Stage I	24.9	2021	Routine Monitoring	Active-Transfer In	Facility	No								No sign or symptoms of TB	No sign or symptoms of TB
1327	Adamawa	Male	40+	2014	90	Adult.2nd.Line	Other	Working	Stage I	723	2022	Routine Monitoring	Active-Transfer In	Facility	Yes	2021	3	2021	Yes	2022	723	2022	No sign or symptoms of TB	No sign or symptoms of TB
1328	Adamawa	Male	10-19	2012	180	Adult.1st.Line	TDF-3TC-DTG	Working	Stage I	0	2022	Routine Monitoring	Active-Transfer In	Facility	No								No sign or symptoms of TB	No sign or symptoms of TB
1329	Adamawa	Female	40+	2022	180	Adult.1st.Line	TDF-3TC-DTG	Working	Stage I	0	2022	Routine Monitoring	Active	Community	No								No sign or symptoms of TB	No sign or symptoms of TB
1330	Adamawa	Female	40+	2019	180	Adult.1st.Line	TDF-3TC-DTG	Working	Stage I	3000	2022	Targeted Monitoring	Active	Facility	Yes	2022	2	2022	No				No sign or symptoms of TB	No sign or symptoms of TB
1331	Adamawa	Female	40+	2013	180	Adult.1st.Line	TDF-3TC-DTG	Working	Stage I	0	2022	Routine Monitoring	Active-Transfer In	Facility	No								No sign or symptoms of TB	No sign or symptoms of TB
1332	Adamawa	Male	30-39	2020	180	Adult.1st.Line	TDF-3TC-DTG	Working	Stage I	20	2021	Routine Monitoring	Active	Community	No								No sign or symptoms of TB	No sign or symptoms of TB
1333	Adamawa	Female	40+	2017	180	Adult.1st.Line	TDF-3TC-DTG	Working	Stage I	0	2022	Routine Monitoring	Active	Facility	No								No sign or symptoms of TB	No sign or symptoms of TB
1334	Adamawa	Female	30-39	2018	180	Adult.1st.Line	TDF-3TC-DTG	Working	Stage I	20	2021	Routine Monitoring	Active	Facility	No								No sign or symptoms of TB	No sign or symptoms of TB
1335	Adamawa	Male	30-39	2020	180	Adult.1st.Line	TDF-3TC-DTG	Working	Stage I	330	2020	Routine Monitoring	Active	Facility	No								No sign or symptoms of TB	No sign or symptoms of TB
1336	Adamawa	Female	40+	2015	180	Adult.1st.Line	TDF-3TC-DTG	Working	Stage I	85.3	2022	Routine Monitoring	Active-Transfer In	Facility	Yes	2019	3	2020	Yes	2022	85.3	2022	No sign or symptoms of TB	No sign or symptoms of TB
1337	Adamawa	Male	40+	2020	180	Adult.1st.Line	TDF-3TC-DTG	Working	Stage I	0	2022	Routine Monitoring	Active	Facility	No								No sign or symptoms of TB	No sign or symptoms of TB
1338	Adamawa	Female	40+	2011	180	Adult.1st.Line	TDF-3TC-DTG	Working	Stage I	63.7	2022	Routine Monitoring	Active-Transfer In	Facility	No								No sign or symptoms of TB	No sign or symptoms of TB
1340	Adamawa	Female	40+	2004	180	Adult.1st.Line	TDF-3TC-DTG	Working	Stage I	20	2022	Routine Monitoring	Active-Transfer In	Facility	No								No sign or symptoms of TB	No sign or symptoms of TB
1341	Adamawa	Female	30-39	2016	180	Adult.1st.Line	TDF-3TC-DTG	Working	Stage I	20	2021	Routine Monitoring	Active-Transfer In	Facility	Yes	2020	3	2020	Yes	2021	20	2021	No sign or symptoms of TB	No sign or symptoms of TB
1342	Adamawa	Female	10-19	2016	180	Peds.1st.Line	TDF-3TC-DTG	Working	Stage I	0	2022	Routine Monitoring	Active-Transfer In	Facility	No								No sign or symptoms of TB	No sign or symptoms of TB
1343	Adamawa	Female	40+	2009	180	Adult.1st.Line	TDF-3TC-DTG	Working	Stage I	20	2022	Routine Monitoring	Active-Transfer In	Facility	No								No sign or symptoms of TB	No sign or symptoms of TB
1344	Adamawa	Female	30-39	2020	180	Adult.1st.Line	TDF-3TC-DTG	Working	Stage I	0	2022	Routine Monitoring	Active	Facility	No								No sign or symptoms of TB	No sign or symptoms of TB
1345	Adamawa	Male	40+	2020	180	Adult.1st.Line	TDF-3TC-DTG	Working	Stage I	0	2022	Routine Monitoring	Active	Facility	No								No sign or symptoms of TB	No sign or symptoms of TB
1346	Adamawa	Male	40+	2018	180	Adult.1st.Line	TDF-3TC-DTG	Working	Stage I	52.6	2022	Routine Monitoring	Active	Facility	No								No sign or symptoms of TB	No sign or symptoms of TB
1347	Adamawa	Male	40+	2014	180	Adult.1st.Line	TDF-3TC-DTG	Working	Stage I	20	2022	Routine Monitoring	Active	Facility	No								No sign or symptoms of TB	No sign or symptoms of TB
1348	Adamawa	Female	40+	2012	180	Adult.1st.Line	TDF-3TC-DTG	Working	Stage I	29.1	2022	Routine Monitoring	Active-Transfer In	Facility	No								No sign or symptoms of TB	No sign or symptoms of TB
1349	Adamawa	Female	30-39	2021	180	Adult.1st.Line	TDF-3TC-DTG	Working	Stage I	65.2	2022	Targeted Monitoring	Active	Facility	No								No sign or symptoms of TB	No sign or symptoms of TB
1351	Adamawa	Female	40+	2010	180	Adult.1st.Line	TDF-3TC-DTG	Working	Stage I	0	2022	Routine Monitoring	Active-Transfer In	Facility	No								No sign or symptoms of TB	No sign or symptoms of TB
1352	Adamawa	Female	40+	2015	180	Adult.1st.Line	TDF-3TC-DTG	Working	Stage I	496	2022	Routine Monitoring	Active-Transfer In	Facility	No								No sign or symptoms of TB	No sign or symptoms of TB
1353	Adamawa	Male	40+	2015	180	Adult.1st.Line	TDF-3TC-DTG	Working	Stage I	20	2021	Routine Monitoring	Active	Facility	No								No sign or symptoms of TB	No sign or symptoms of TB
1355	Adamawa	Female	10-19	2013	180	Peds.1st.Line	TDF-3TC-DTG	Working	Stage I	0	2022	Routine Monitoring	Active-Transfer In	Facility	No								No sign or symptoms of TB	No sign or symptoms of TB
1359	Adamawa	Male	10-19	2017	180	Peds.1st.Line	ABC-3TC-LPV/r	Working	Stage I	1770	2022	Targeted Monitoring	Active-Restart	Facility	Yes	2022	3	2022	Yes	2022			No sign or symptoms of TB	No sign or symptoms of TB
1360	Adamawa	Male	30-39	2015	180	Adult.1st.Line	TDF-3TC-DTG	Working	Stage I	0	2022	Routine Monitoring	Active	Facility	No								No sign or symptoms of TB	No sign or symptoms of TB
1362	Adamawa	Female	40+	2016	180	Adult.1st.Line	TDF-3TC-DTG	Working	Stage I	20	2021	Targeted Monitoring	Active	Facility	No								No sign or symptoms of TB	No sign or symptoms of TB
1365	Adamawa	Female	30-39	2017	180	Adult.1st.Line	TDF-3TC-DTG	Working	Stage I	20	2022	Routine Monitoring	Active	Facility	Yes	2020	3	2020	Yes	2022	20	2022	No sign or symptoms of TB	No sign or symptoms of TB
1366	Adamawa	Female	40+	2008	180	Adult.1st.Line	TDF-3TC-DTG	Working	Stage I	61	2022	Routine Monitoring	Active	Facility	No								No sign or symptoms of TB	No sign or symptoms of TB
1367	Adamawa	Female	40+	2016	180	Adult.1st.Line	TDF-3TC-DTG	Working	Stage I	0	2022	Routine Monitoring	Active	Facility	No								No sign or symptoms of TB	No sign or symptoms of TB
1368	Adamawa	Female	30-39	2010	180	Adult.1st.Line	TDF-3TC-DTG	Working	Stage I	105	2022	Routine Monitoring	Active-Transfer In	Facility	No								No sign or symptoms of TB	No sign or symptoms of TB
1369	Adamawa	Female	20-29	2013	90	Adult.1st.Line	TDF-3TC-DTG	Working	Stage I				Active-Restart	Facility	No								No sign or symptoms of TB	No sign or symptoms of TB
1371	Adamawa	Male	40+	2020	180	Adult.1st.Line	TDF-3TC-DTG	Working	Stage I	22.5	2021	Routine Monitoring	Active	Facility	No								No sign or symptoms of TB	No sign or symptoms of TB
1372	Adamawa	Female	40+	2015	180	Adult.1st.Line	TDF-3TC-DTG	Working	Stage I	20	2022	Routine Monitoring	Active	Facility	No								No sign or symptoms of TB	No sign or symptoms of TB
1373	Adamawa	Female	40+	2020	180	Adult.1st.Line	TDF-3TC-DTG	Working	Stage I	73.2	2022	Routine Monitoring	Active	Facility	No								No sign or symptoms of TB	No sign or symptoms of TB
1374	Adamawa	Female	40+	2012	180	Adult.1st.Line	TDF-3TC-DTG	Working	Stage I	0	2022	Targeted Monitoring	Active	Facility	No								No sign or symptoms of TB	No sign or symptoms of TB
1376	Adamawa	Male	40+	2018	180	Adult.1st.Line	TDF-3TC-DTG	Working	Stage I	30.2	2022	Routine Monitoring	Active	Facility	Yes	2020	3	2020	Yes	2022	30.2	2022	No sign or symptoms of TB	No sign or symptoms of TB
1379	Adamawa	Male	20-29	2019	180	Adult.1st.Line	TDF-3TC-DTG	Working	Stage I	0	2022	Routine Monitoring	Active	Facility	No								No sign or symptoms of TB	No sign or symptoms of TB
1380	Adamawa	Female	40+	2012	180	Adult.1st.Line	TDF-3TC-DTG	Working	Stage I	0	2022	Routine Monitoring	Active-Transfer In	Facility	No								No sign or symptoms of TB	No sign or symptoms of TB
1381	Adamawa	Male	30-39	2019	180	Adult.1st.Line	TDF-3TC-DTG	Working	Stage I	20	2021	Routine Monitoring	Active	Facility	No								No sign or symptoms of TB	No sign or symptoms of TB
1382	Adamawa	Female	30-39	2013	180	Adult.1st.Line	TDF-3TC-DTG	Working	Stage I	20	2022	Routine Monitoring	Active	Facility	No								No sign or symptoms of TB	No sign or symptoms of TB
1386	Adamawa	Male	30-39	2017	180	Adult.1st.Line	TDF-3TC-DTG	Working	Stage I	0	2022	Routine Monitoring	Active	Facility	No								No sign or symptoms of TB	No sign or symptoms of TB
1387	Adamawa	Female	40+	2020	180	Adult.1st.Line	TDF-3TC-DTG	Working	Stage I	20	2022	Routine Monitoring	Active	Facility	No								No sign or symptoms of TB	No sign or symptoms of TB
1388	Adamawa	Female	40+	2010	180	Adult.1st.Line	TDF-3TC-DTG	Working	Stage I	0	2022	Routine Monitoring	Active-Transfer In	Facility	No								No sign or symptoms of TB	No sign or symptoms of TB
1390	Adamawa	Female	30-39	2019	180	Adult.1st.Line	TDF-3TC-DTG	Working	Stage I	33300	2022	Targeted Monitoring	Active	Facility	Yes	2022	1	2022	No				No sign or symptoms of TB	No sign or symptoms of TB
1392	Adamawa	Female	40+	2011	180	Adult.1st.Line	TDF-3TC-DTG	Working	Stage I	20	2022	Routine Monitoring	Active-Transfer In	Facility	No								No sign or symptoms of TB	No sign or symptoms of TB
1394	Adamawa	Female	40+	2015	180	Adult.1st.Line	TDF-3TC-DTG	Working	Stage I	0	2022	Routine Monitoring	Active	Facility	No								No sign or symptoms of TB	No sign or symptoms of TB
1395	Adamawa	Male	0-9	2020	90	Peds.1st.Line	ABC-3TC-DTG	Working	Stage I	57.3	2021	Routine Monitoring	Active	Facility	No								No sign or symptoms of TB	No sign or symptoms of TB
1396	Adamawa	Female	30-39	2016	180	Adult.1st.Line	TDF-3TC-DTG	Working	Stage I	20	2022	Routine Monitoring	Active	Facility	No								No sign or symptoms of TB	No sign or symptoms of TB
1398	Adamawa	Male	40+	2014	180	Adult.1st.Line	TDF-3TC-DTG	Working	Stage I	0	2022	Routine Monitoring	Active-Transfer In	Facility	No								No sign or symptoms of TB	No sign or symptoms of TB
1399	Adamawa	Female	30-39	2012	180	Adult.1st.Line	TDF-3TC-DTG	Working	Stage I	0	2022	Routine Monitoring	Active-Transfer In	Facility	No								No sign or symptoms of TB	No sign or symptoms of TB
1401	Adamawa	Male	30-39	2020	180	Adult.1st.Line	TDF-3TC-DTG	Working	Stage I	0	2022	Routine Monitoring	Active	Facility	No								No sign or symptoms of TB	No sign or symptoms of TB
1403	Adamawa	Female	30-39	2020	180	Adult.1st.Line	TDF-3TC-DTG	Working	Stage I	22.9	2021	Routine Monitoring	Active	Community	No								No sign or symptoms of TB	No sign or symptoms of TB
1404	Adamawa	Male	40+	2021	180	Adult.1st.Line	TDF-3TC-DTG	Working	Stage I	20	2022	Routine Monitoring	Active	Community	No								No sign or symptoms of TB	No sign or symptoms of TB
1406	Adamawa	Female	40+	2021	90	Adult.1st.Line	TDF-3TC-DTG	Working	Stage I				Active	Community	No								Currently on TPT	No sign or symptoms of TB
1407	Adamawa	Female	30-39	2012	180	Adult.1st.Line	TDF-3TC-DTG	Working	Stage I	20	2022	Routine Monitoring	Active-Transfer In	Facility	No								No sign or symptoms of TB	No sign or symptoms of TB
1409	Adamawa	Female	40+	2020	180	Adult.1st.Line	TDF-3TC-DTG	Working	Stage I	0	2022	Routine Monitoring	Active	Facility	No								No sign or symptoms of TB	No sign or symptoms of TB
1410	Adamawa	Female	40+	2007	180	Adult.1st.Line	TDF-3TC-DTG	Working	Stage I	20	2021	Routine Monitoring	Active-Transfer In	Facility	No								No sign or symptoms of TB	No sign or symptoms of TB
1411	Adamawa	Male	40+	2017	180	Adult.1st.Line	TDF-3TC-DTG	Working	Stage I	0	2022	Routine Monitoring	Active	Facility	No								No sign or symptoms of TB	No sign or symptoms of TB
1413	Adamawa	Female	40+	2012	180	Adult.1st.Line	TDF-3TC-DTG	Working	Stage I	20	2022	Routine Monitoring	Active-Transfer In	Facility	Yes	2020	3	2020	Yes	2021	20	2022	No sign or symptoms of TB	No sign or symptoms of TB
1414	Adamawa	Female	30-39	2020	180	Adult.1st.Line	TDF-3TC-DTG	Working	Stage I	0	2021	Routine Monitoring	Active	Facility	No								No sign or symptoms of TB	No sign or symptoms of TB
1417	Adamawa	Male	0-9	2016	90	Peds.1st.Line	ABC-3TC-DTG	Working	Stage I	0	2022	Routine Monitoring	Active-Transfer In	Facility	No								No sign or symptoms of TB	No sign or symptoms of TB
1418	Adamawa	Male	30-39	2020	180	Adult.1st.Line	TDF-3TC-DTG	Working	Stage I	0	2022	Routine Monitoring	Active-Transfer In	Facility	No								No sign or symptoms of TB	No sign or symptoms of TB
1420	Adamawa	Female	20-29	2015	180	Adult.1st.Line	TDF-3TC-DTG	Working	Stage I	0	2022	Routine Monitoring	Active	Facility	No								No sign or symptoms of TB	No sign or symptoms of TB
1421	Adamawa	Female	30-39	2018	180	Adult.1st.Line	TDF-3TC-DTG	Working	Stage I	754	2021	Routine Monitoring	Active	Facility	No								No sign or symptoms of TB	No sign or symptoms of TB
1423	Adamawa	Female	40+	2014	180	Adult.1st.Line	TDF-3TC-DTG	Working	Stage I	0	2022	Routine Monitoring	Active-Transfer In	Facility	No								No sign or symptoms of TB	No sign or symptoms of TB
1424	Adamawa	Male	40+	2014	180	Adult.1st.Line	TDF-3TC-DTG	Working	Stage I	0	2022	Routine Monitoring	Active	Facility	No								No sign or symptoms of TB	No sign or symptoms of TB
1425	Adamawa	Female	40+	2009	180	Adult.1st.Line	TDF-3TC-DTG	Working	Stage I	20	2022	Routine Monitoring	Active-Transfer In	Facility	No								No sign or symptoms of TB	No sign or symptoms of TB
1426	Adamawa	Female	30-39	2019	180	Adult.1st.Line	TDF-3TC-DTG	Working	Stage I	20	2021	Routine Monitoring	Active	Facility	No								No sign or symptoms of TB	No sign or symptoms of TB
1427	Adamawa	Male	30-39	2016	180	Adult.1st.Line	TDF-3TC-DTG	Working	Stage I	20	2021	Routine Monitoring	Active	Facility	No								No sign or symptoms of TB	No sign or symptoms of TB
1428	Adamawa	Female	30-39	2019	180	Adult.1st.Line	TDF-3TC-DTG	Working	Stage I	0	2022	Routine Monitoring	Active	Facility	No								No sign or symptoms of TB	No sign or symptoms of TB
1430	Adamawa	Male	10-19	2017	90	Peds.1st.Line	ABC-3TC-DTG	Working	Stage I	1660	2022	Routine Monitoring	Active	Facility	Yes	2020	3	2020	Yes	2022	1660	2022	No sign or symptoms of TB	No sign or symptoms of TB
1432	Adamawa	Female	30-39	2016	180	Adult.1st.Line	TDF-3TC-DTG	Working	Stage I	20	2021	Routine Monitoring	Active	Facility	No								No sign or symptoms of TB	No sign or symptoms of TB
1435	Adamawa	Female	30-39	2020	180	Adult.1st.Line	TDF-3TC-DTG	Working	Stage I	20	2021	Routine Monitoring	Active	Community	No								No sign or symptoms of TB	No sign or symptoms of TB
1436	Adamawa	Female	30-39	2015	180	Adult.1st.Line	TDF-3TC-DTG	Working	Stage I	20	2022	Routine Monitoring	Active	Facility	No								No sign or symptoms of TB	No sign or symptoms of TB
1437	Adamawa	Female	40+	2015	180	Adult.1st.Line	TDF-3TC-DTG	Working	Stage I	0	2022	Routine Monitoring	Active	Facility	No								No sign or symptoms of TB	No sign or symptoms of TB
1438	Adamawa	Female	40+	2018	180	Adult.1st.Line	TDF-3TC-DTG	Working	Stage I	20	2022	Routine Monitoring	Active	Facility	No								No sign or symptoms of TB	No sign or symptoms of TB
1440	Adamawa	Female	20-29	2019	180	Adult.1st.Line	TDF-3TC-DTG	Working	Stage I	0	2022	Routine Monitoring	Active	Facility	No								No sign or symptoms of TB	No sign or symptoms of TB
1442	Adamawa	Female	40+	2017	180	Adult.1st.Line	TDF-3TC-DTG	Working	Stage I	43.7	2022	Routine Monitoring	Active	Facility	No								No sign or symptoms of TB	No sign or symptoms of TB
1445	Adamawa	Female	40+	2016	180	Adult.1st.Line	TDF-3TC-DTG	Working	Stage I	20	2022	Routine Monitoring	Active	Facility	No								No sign or symptoms of TB	No sign or symptoms of TB
1447	Adamawa	Male	40+	2017	180	Adult.1st.Line	TDF-3TC-DTG	Working	Stage I	0	2022	Routine Monitoring	Active	Facility	No								No sign or symptoms of TB	No sign or symptoms of TB
1449	Adamawa	Female	40+	2012	180	Adult.1st.Line	TDF-3TC-DTG	Working	Stage I	33.7	2022	Routine Monitoring	Active	Facility	No								No sign or symptoms of TB	No sign or symptoms of TB
1450	Adamawa	Female	30-39	2014	180	Adult.1st.Line	TDF-3TC-DTG	Working	Stage I	20	2022	Routine Monitoring	Active	Facility	No								No sign or symptoms of TB	No sign or symptoms of TB
1452	Adamawa	Female	40+	2020	180	Adult.1st.Line	TDF-3TC-DTG	Working	Stage I				Active	Community	No								No sign or symptoms of TB	No sign or symptoms of TB
1453	Adamawa	Female	30-39	2021	180	Adult.1st.Line	TDF-3TC-DTG	Working	Stage I	0	2022	Routine Monitoring	Active	Facility	No								No sign or symptoms of TB	No sign or symptoms of TB
1454	Adamawa	Female	30-39	2016	180	Adult.1st.Line	TDF-3TC-DTG	Working	Stage I	35.3	2022	Routine Monitoring	Active	Facility	No								No sign or symptoms of TB	No sign or symptoms of TB
1456	Adamawa	Female	40+	2011	180	Adult.1st.Line	TDF-3TC-DTG	Working	Stage I	20	2022	Routine Monitoring	Active-Transfer In	Facility	No								No sign or symptoms of TB	No sign or symptoms of TB
1458	Adamawa	Male	40+	2020	180	Adult.1st.Line	TDF-3TC-DTG	Working	Stage I	0	2021	Routine Monitoring	Active-Transfer In	Facility	No								No sign or symptoms of TB	No sign or symptoms of TB
1459	Adamawa	Female	40+	2012	180	Adult.1st.Line	TDF-3TC-DTG	Working	Stage I	20	2021	Routine Monitoring	Active-Transfer In	Facility	No								No sign or symptoms of TB	No sign or symptoms of TB
1460	Adamawa	Male	40+	2018	180	Adult.1st.Line	TDF-3TC-DTG	Working	Stage I	20	2021	Routine Monitoring	Active	Facility	No								No sign or symptoms of TB	No sign or symptoms of TB
1462	Adamawa	Female	20-29	2021	180	Adult.1st.Line	TDF-3TC-DTG	Working	Stage I	0	2022	Routine Monitoring	Active	Clinical Platforms (PHCs/Private Clinics/Nursing Homes)	No								No sign or symptoms of TB	No sign or symptoms of TB
1463	Adamawa	Female	40+	2012	180	Adult.1st.Line	TDF-3TC-DTG	Working	Stage I	0	2022	Routine Monitoring	Active-Transfer In	Facility	No								No sign or symptoms of TB	No sign or symptoms of TB
1464	Adamawa	Female	30-39	2014	180	Adult.1st.Line	TDF-3TC-DTG	Working	Stage I	0	2022	Routine Monitoring	Active-Transfer In	Facility	No								No sign or symptoms of TB	No sign or symptoms of TB
1466	Adamawa	Female	30-39	2015	180	Adult.1st.Line	TDF-3TC-DTG	Working	Stage I	82.8	2022	Routine Monitoring	Active	Facility	No								No sign or symptoms of TB	No sign or symptoms of TB
1469	Adamawa	Male	30-39	2020	180	Adult.1st.Line	TDF-3TC-DTG	Working	Stage I	0	2022	Routine Monitoring	Active	Community	No								No sign or symptoms of TB	No sign or symptoms of TB
1472	Adamawa	Female	30-39	2022	90	Adult.1st.Line	TDF-3TC-DTG	Working	Stage I				Active	Facility	No								No sign or symptoms of TB	No sign or symptoms of TB
1474	Adamawa	Female	40+	2016	180	Adult.1st.Line	TDF-3TC-DTG	Working	Stage I	139	2022	Routine Monitoring	Active	Facility	Yes	2019	3	2019	Yes	2021	139	2022	No sign or symptoms of TB	No sign or symptoms of TB
1476	Adamawa	Female	40+	2020	180	Adult.1st.Line	TDF-3TC-DTG	Working	Stage I	0	2022	Routine Monitoring	Active	Facility	No								No sign or symptoms of TB	No sign or symptoms of TB
1478	Adamawa	Male	40+	2019	180	Adult.1st.Line	TDF-3TC-DTG	Working	Stage I	45.3	2022	Routine Monitoring	Active	Facility	No								No sign or symptoms of TB	No sign or symptoms of TB
1480	Adamawa	Male	40+	2018	180	Adult.1st.Line	TDF-3TC-DTG	Working	Stage I	0	2021	Routine Monitoring	Active	Facility	No								No sign or symptoms of TB	No sign or symptoms of TB
1481	Adamawa	Male	40+	2014	180	Adult.1st.Line	TDF-3TC-DTG	Working	Stage I	0	2022	Routine Monitoring	Active	Facility	No								No sign or symptoms of TB	No sign or symptoms of TB
1482	Adamawa	Female	30-39	2011	180	Adult.1st.Line	TDF-3TC-DTG	Working	Stage I	0	2022	Routine Monitoring	Active-Transfer In	Facility	No								No sign or symptoms of TB	No sign or symptoms of TB
1483	Adamawa	Female	10-19	2018	180	Peds.1st.Line	TDF-3TC-DTG	Working	Stage I	21.2	2021	Routine Monitoring	Active-Transfer In	Facility	No								No sign or symptoms of TB	No sign or symptoms of TB
1484	Adamawa	Female	40+	2012	180	Adult.1st.Line	TDF-3TC-DTG	Working	Stage I	908	2022	Routine Monitoring	Active-Transfer In	Facility	No								No sign or symptoms of TB	No sign or symptoms of TB
1485	Adamawa	Female	20-29	2020	180	Adult.1st.Line	TDF-3TC-DTG	Working	Stage II	0	2021	Routine Monitoring	Active-Transfer In	Facility	No								No sign or symptoms of TB	No sign or symptoms of TB
1486	Adamawa	Male	40+	2018	180	Adult.1st.Line	TDF-3TC-DTG	Working	Stage I	62.3	2021	Routine Monitoring	Active-Restart	Facility	No								No sign or symptoms of TB	No sign or symptoms of TB
1487	Adamawa	Female	30-39	2021	180	Adult.1st.Line	TDF-3TC-DTG	Working	Stage I	20	2021	Routine Monitoring	Active	Facility	No								No sign or symptoms of TB	No sign or symptoms of TB
1488	Adamawa	Male	40+	2017	180	Adult.1st.Line	TDF-3TC-DTG	Working	Stage I	193	2021	Routine Monitoring	Active	Facility	No								No sign or symptoms of TB	No sign or symptoms of TB
1489	Adamawa	Female	40+	2020	180	Adult.1st.Line	TDF-3TC-DTG	Working	Stage I	20	2021	Routine Monitoring	Active	Community	No								No sign or symptoms of TB	No sign or symptoms of TB
1492	Adamawa	Male	40+	2021	180	Adult.1st.Line	TDF-3TC-DTG	Working	Stage I	20	2021	Routine Monitoring	Active	Facility	No								No sign or symptoms of TB	No sign or symptoms of TB
1493	Adamawa	Female	20-29	2016	180	Adult.1st.Line	TDF-3TC-DTG	Working	Stage I	20	2021	Routine Monitoring	Active-Transfer In	Facility	No								No sign or symptoms of TB	No sign or symptoms of TB
1494	Adamawa	Female	30-39	2019	180	Adult.1st.Line	TDF-3TC-DTG	Working	Stage I	20	2021	Routine Monitoring	Active	Facility	No								No sign or symptoms of TB	No sign or symptoms of TB
1495	Adamawa	Male	40+	2020	180	Adult.1st.Line	TDF-3TC-DTG	Working	Stage I	0	2022	Routine Monitoring	Active	Facility	No								No sign or symptoms of TB	No sign or symptoms of TB
1496	Adamawa	Female	40+	2020	180	Adult.1st.Line	TDF-3TC-DTG	Working	Stage I	191	2022	Routine Monitoring	Active	Facility	No								No sign or symptoms of TB	No sign or symptoms of TB
1497	Adamawa	Male	10-19	2015	180	Peds.1st.Line	TDF-3TC-DTG	Working	Stage I	34	2022	Routine Monitoring	Active-Transfer In	Facility	Yes	2021	3	2021	Yes	2022	34	2022	No sign or symptoms of TB	No sign or symptoms of TB
1499	Adamawa	Male	40+	2014	180	Adult.1st.Line	TDF-3TC-DTG	Working	Stage I	25.1	2022	Routine Monitoring	Active	Facility	No								No sign or symptoms of TB	No sign or symptoms of TB
1500	Adamawa	Female	30-39	2014	180	Adult.1st.Line	TDF-3TC-DTG	Working	Stage I	20	2021	Routine Monitoring	Active	Facility	No								No sign or symptoms of TB	No sign or symptoms of TB
1502	Adamawa	Female	40+	2020	180	Adult.1st.Line	TDF-3TC-DTG	Working	Stage I	20	2021	Routine Monitoring	Active	Facility	No								No sign or symptoms of TB	No sign or symptoms of TB
1503	Adamawa	Female	40+	2015	180	Adult.1st.Line	TDF-3TC-DTG	Working	Stage I	20	2022	Routine Monitoring	Active	Facility	No								No sign or symptoms of TB	No sign or symptoms of TB
1504	Adamawa	Female	40+	2020	180	Adult.1st.Line	TDF-3TC-DTG	Working	Stage I	1880	2022	Targeted Monitoring	Active	Facility	Yes	2022	2	2022	No				No sign or symptoms of TB	No sign or symptoms of TB
1505	Adamawa	Female	40+	2012	180	Adult.1st.Line	TDF-3TC-DTG	Working	Stage I	20	2022	Routine Monitoring	Active-Transfer In	Facility	No								No sign or symptoms of TB	No sign or symptoms of TB
1506	Adamawa	Female	30-39	2017	180	Adult.1st.Line	TDF-3TC-DTG	Working	Stage I	0	2021	Routine Monitoring	Active-Restart	Facility	No								No sign or symptoms of TB	No sign or symptoms of TB
1508	Adamawa	Female	30-39	2021	180	Adult.1st.Line	TDF-3TC-DTG	Working	Stage I	20	2021	Routine Monitoring	Active	Facility	No								No sign or symptoms of TB	No sign or symptoms of TB
1510	Adamawa	Female	30-39	2019	180	Adult.1st.Line	TDF-3TC-DTG	Working	Stage I	20	2022	Routine Monitoring	Active	Facility	No								No sign or symptoms of TB	No sign or symptoms of TB
1513	Adamawa	Female	30-39	2018	180	Adult.1st.Line	TDF-3TC-DTG	Working	Stage I	0	2022	Routine Monitoring	Active	Facility	No								No sign or symptoms of TB	No sign or symptoms of TB
1514	Adamawa	Male	30-39	2018	180	Adult.1st.Line	TDF-3TC-DTG	Working	Stage I	20	2021	Routine Monitoring	Active	Facility	No								No sign or symptoms of TB	No sign or symptoms of TB
1515	Adamawa	Female	40+	2012	180	Adult.1st.Line	TDF-3TC-DTG	Working	Stage I	20	2022	Routine Monitoring	Active-Transfer In	Facility	No								No sign or symptoms of TB	No sign or symptoms of TB
1516	Adamawa	Female	30-39	2018	180	Adult.1st.Line	TDF-3TC-DTG	Working	Stage I	549	2021	Targeted Monitoring	Active	Facility	No								No sign or symptoms of TB	No sign or symptoms of TB
1517	Adamawa	Female	40+	2008	180	Adult.1st.Line	TDF-3TC-DTG	Working	Stage I	20	2022	Routine Monitoring	Active-Transfer In	Facility	No								No sign or symptoms of TB	No sign or symptoms of TB
1518	Adamawa	Female	40+	2018	180	Adult.1st.Line	TDF-3TC-DTG	Working	Stage I	0	2021	Routine Monitoring	Active	Facility	No								No sign or symptoms of TB	No sign or symptoms of TB
1519	Adamawa	Female	40+	2021	180	Adult.1st.Line	TDF-3TC-DTG	Working	Stage I	20	2022	Targeted Monitoring	Active	Clinical Platforms (PHCs/Private Clinics/Nursing Homes)	No								No sign or symptoms of TB	No sign or symptoms of TB
1520	Adamawa	Female	40+	2007	180	Adult.1st.Line	TDF-3TC-DTG	Working	Stage I	20	2022	Routine Monitoring	Active-Transfer In	Facility	No								No sign or symptoms of TB	No sign or symptoms of TB
1521	Adamawa	Female	30-39	2015	180	Adult.1st.Line	TDF-3TC-DTG	Working	Stage I	0	2022	Routine Monitoring	Active	Facility	No								No sign or symptoms of TB	No sign or symptoms of TB
1522	Adamawa	Male	40+	2017	180	Adult.1st.Line	TDF-3TC-DTG	Working	Stage I	1240000	2022	Routine Monitoring	Active	Facility	No								No sign or symptoms of TB	No sign or symptoms of TB
1523	Adamawa	Female	20-29	2020	180	Adult.1st.Line	TDF-3TC-DTG	Working	Stage I	1350	2022	Routine Monitoring	Active	Facility	No								No sign or symptoms of TB	No sign or symptoms of TB
1525	Adamawa	Female	30-39	2021	180	Adult.1st.Line	TDF-3TC-DTG	Working	Stage I	0	2021	Routine Monitoring	Active	Community	No								No sign or symptoms of TB	No sign or symptoms of TB
1527	Adamawa	Female	30-39	2014	180	Adult.1st.Line	TDF-3TC-DTG	Working	Stage I	0	2022	Routine Monitoring	Active	Facility	No								No sign or symptoms of TB	No sign or symptoms of TB
1528	Adamawa	Female	40+	2014	180	Adult.1st.Line	TDF-3TC-DTG	Working	Stage I	20	2022	Routine Monitoring	Active	Facility	No								No sign or symptoms of TB	No sign or symptoms of TB
1529	Adamawa	Male	40+	2018	180	Adult.1st.Line	TDF-3TC-DTG	Working	Stage I	0	2022	Routine Monitoring	Active-Transfer In	Facility	Yes	2020	3	2020	Yes	2022	0	2022	No sign or symptoms of TB	No sign or symptoms of TB
1530	Adamawa	Male	40+	2015	180	Adult.1st.Line	TDF-3TC-DTG	Working	Stage I	0	2022	Routine Monitoring	Active	Facility	No								No sign or symptoms of TB	No sign or symptoms of TB
1534	Adamawa	Female	30-39	2020	180	Adult.1st.Line	TDF-3TC-DTG	Working	Stage I	20	2021	Routine Monitoring	Active-Transfer In	Facility	No								No sign or symptoms of TB	No sign or symptoms of TB
1535	Adamawa	Female	40+	2009	180	Adult.1st.Line	TDF-3TC-DTG	Working	Stage I	0	2021	Routine Monitoring	Active-Restart	Facility	No								No sign or symptoms of TB	No sign or symptoms of TB
1536	Adamawa	Female	30-39	2014	180	Adult.1st.Line	TDF-3TC-DTG	Working	Stage I	0	2022	Routine Monitoring	Active	Facility	No								No sign or symptoms of TB	No sign or symptoms of TB
1537	Adamawa	Male	20-29	2021	180	Adult.1st.Line	TDF-3TC-DTG	Working	Stage I	66.1	2022	Routine Monitoring	Active	Facility	No								No sign or symptoms of TB	No sign or symptoms of TB
1538	Adamawa	Female	40+	2021	180	Adult.1st.Line	TDF-3TC-DTG	Working	Stage I	0	2022	Routine Monitoring	Active	Community	No								No sign or symptoms of TB	No sign or symptoms of TB
1541	Adamawa	Female	40+	2014	180	Adult.1st.Line	TDF-3TC-DTG	Working	Stage I	31.2	2022	Routine Monitoring	Active-Transfer In	Facility	No								No sign or symptoms of TB	No sign or symptoms of TB
1545	Adamawa	Female	40+	2020	180	Adult.1st.Line	TDF-3TC-DTG	Working	Stage I	20	2021	Routine Monitoring	Active	Community	No								No sign or symptoms of TB	No sign or symptoms of TB
1546	Adamawa	Male	40+	2020	180	Adult.1st.Line	TDF-3TC-DTG	Working	Stage I	0	2022	Routine Monitoring	Active	Facility	No								No sign or symptoms of TB	No sign or symptoms of TB
1547	Adamawa	Female	30-39	2017	180	Adult.1st.Line	TDF-3TC-DTG	Working	Stage I	0	2022	Routine Monitoring	Active	Facility	No								No sign or symptoms of TB	No sign or symptoms of TB
1549	Adamawa	Male	30-39	2017	180	Adult.1st.Line	TDF-3TC-DTG	Working	Stage I	29.3	2021	Routine Monitoring	Active	Facility	No								No sign or symptoms of TB	No sign or symptoms of TB
1550	Adamawa	Male	30-39	2015	180	Adult.1st.Line	TDF-3TC-DTG	Working	Stage I	0	2022	Routine Monitoring	Active	Facility	No								No sign or symptoms of TB	No sign or symptoms of TB
1551	Adamawa	Female	40+	2022	90	Adult.1st.Line	TDF-3TC-DTG	Working	Stage I	0	2022	Routine Monitoring	Active	Facility	No								No sign or symptoms of TB	No sign or symptoms of TB
1552	Adamawa	Male	30-39	2011	180	Adult.1st.Line	TDF-3TC-DTG	Working	Stage I	20	2022	Routine Monitoring	Active-Restart	Facility	No								No sign or symptoms of TB	No sign or symptoms of TB
1553	Adamawa	Female	30-39	2020	180	Adult.1st.Line	TDF-3TC-DTG	Working	Stage I	0	2021	Routine Monitoring	Active	Facility	No								No sign or symptoms of TB	No sign or symptoms of TB
1554	Adamawa	Female	30-39	2017	180	Adult.1st.Line	TDF-3TC-DTG	Working	Stage I	20	2022	Routine Monitoring	Active	Facility	No								No sign or symptoms of TB	No sign or symptoms of TB
1555	Adamawa	Female	30-39	2011	180	Adult.1st.Line	TDF-3TC-DTG	Working	Stage I	249000	2022	Routine Monitoring	Active-Transfer In	Facility	No								No sign or symptoms of TB	No sign or symptoms of TB
1558	Adamawa	Female	30-39	2020	180	Adult.1st.Line	TDF-3TC-DTG	Working	Stage I	0	2022	Routine Monitoring	Active	Facility	No								No sign or symptoms of TB	No sign or symptoms of TB
1559	Adamawa	Female	30-39	2015	180	Adult.1st.Line	TDF-3TC-DTG	Working	Stage I	20	2021	Routine Monitoring	Active	Facility	No								No sign or symptoms of TB	No sign or symptoms of TB
1560	Adamawa	Female	30-39	2021	180	Adult.1st.Line	TDF-3TC-DTG	Working	Stage I	0	2022	Routine Monitoring	Active	Community	No								No sign or symptoms of TB	No sign or symptoms of TB
1562	Adamawa	Female	30-39	2020	180	Adult.1st.Line	TDF-3TC-DTG	Working	Stage I	471	2022	Routine Monitoring	Active-Transfer In	Facility	No								No sign or symptoms of TB	No sign or symptoms of TB
1563	Adamawa	Male	30-39	2016	180	Adult.1st.Line	TDF-3TC-DTG	Working	Stage I	71.6	2022	Routine Monitoring	Active	Facility	No								No sign or symptoms of TB	No sign or symptoms of TB
1564	Adamawa	Female	30-39	2021	180	Adult.1st.Line	TDF-3TC-DTG	Working	Stage I	0	2022	Routine Monitoring	Active	Community	No								No sign or symptoms of TB	No sign or symptoms of TB
1566	Adamawa	Female	30-39	2014	180	Adult.1st.Line	TDF-3TC-DTG	Working	Stage I	553	2021	Routine Monitoring	Active-Transfer In	Facility	Yes	2021	3	2021	Yes	2021	553	2021	No sign or symptoms of TB	No sign or symptoms of TB
1567	Adamawa	Female	30-39	2019	180	Adult.1st.Line	TDF-3TC-DTG	Working	Stage I	23	2021	Routine Monitoring	Active	Facility	No								No sign or symptoms of TB	No sign or symptoms of TB
1568	Adamawa	Female	40+	2020	180	Adult.1st.Line	TDF-3TC-DTG	Working	Stage I	35	2021	Routine Monitoring	Active-Transfer In	Facility	No								No sign or symptoms of TB	No sign or symptoms of TB
1569	Adamawa	Female	40+	2010	180	Adult.1st.Line	TDF-3TC-DTG	Working	Stage I	20	2021	Routine Monitoring	Active-Transfer In	Facility	No								No sign or symptoms of TB	No sign or symptoms of TB
1570	Adamawa	Male	40+	2020	180	Adult.1st.Line	TDF-3TC-DTG	Working	Stage I	39.9	2022	Targeted Monitoring	Active-Transfer In	Facility	Yes	2021	3	2021	Yes	2022	39.9	2022	No sign or symptoms of TB	No sign or symptoms of TB
1571	Adamawa	Female	40+	2021	180	Adult.1st.Line	TDF-3TC-DTG	Working	Stage I	0	2022	Routine Monitoring	Active	Clinical Platforms (PHCs/Private Clinics/Nursing Homes)	No								No sign or symptoms of TB	No sign or symptoms of TB
1572	Adamawa	Female	30-39	2011	180	Adult.1st.Line	TDF-3TC-DTG	Working	Stage I	20	2021	Routine Monitoring	Active-Transfer In	Facility	No								No sign or symptoms of TB	No sign or symptoms of TB
1573	Adamawa	Female	30-39	2020	180	Adult.1st.Line	TDF-3TC-DTG	Working	Stage I	0	2022	Routine Monitoring	Active	Facility	No								No sign or symptoms of TB	No sign or symptoms of TB
1575	Adamawa	Female	40+	2016	180	Adult.1st.Line	TDF-3TC-DTG	Working	Stage I	20	2021	Routine Monitoring	Active	Facility	No								No sign or symptoms of TB	No sign or symptoms of TB
1578	Adamawa	Female	40+	2013	180	Adult.1st.Line	TDF-3TC-DTG	Working	Stage I	20	2022	Routine Monitoring	Active	Facility	No								No sign or symptoms of TB	No sign or symptoms of TB
1580	Adamawa	Male	40+	2018	180	Adult.1st.Line	TDF-3TC-DTG	Working	Stage I	189	2022	Routine Monitoring	Active	Facility	No								No sign or symptoms of TB	No sign or symptoms of TB
1582	Adamawa	Female	30-39	2015	180	Adult.1st.Line	TDF-3TC-DTG	Working	Stage I	0	2022	Routine Monitoring	Active	Facility	No								No sign or symptoms of TB	No sign or symptoms of TB
1583	Adamawa	Female	20-29	2020	180	Adult.1st.Line	TDF-3TC-DTG	Working	Stage I	0	2022	Routine Monitoring	Active	Facility	No								No sign or symptoms of TB	No sign or symptoms of TB
1584	Adamawa	Female	30-39	2020	180	Adult.1st.Line	TDF-3TC-DTG	Working	Stage I	0	2022	Routine Monitoring	Active-Transfer In	Facility	No								No sign or symptoms of TB	No sign or symptoms of TB
1586	Adamawa	Male	40+	2013	180	Adult.1st.Line	TDF-3TC-DTG	Working	Stage I	0	2022	Routine Monitoring	Active-Transfer In	Facility	No								No sign or symptoms of TB	No sign or symptoms of TB
1588	Adamawa	Female	20-29	2012	180	Adult.1st.Line	TDF-3TC-DTG	Working	Stage I	0	2022	Routine Monitoring	Active-Transfer In	Facility	No								No sign or symptoms of TB	No sign or symptoms of TB
1589	Adamawa	Male	10-19	2015	180	Adult.1st.Line	TDF-3TC-DTG	Working	Stage I	20	2021	Targeted Monitoring	Active	Facility	Yes	2019	3	2019	Yes	2021	20	2021	No sign or symptoms of TB	No sign or symptoms of TB
1590	Adamawa	Female	30-39	2020	180	Adult.1st.Line	TDF-3TC-DTG	Working	Stage I	20	2021	Routine Monitoring	Active	Community	No								No sign or symptoms of TB	No sign or symptoms of TB
1591	Adamawa	Male	30-39	2020	180	Adult.1st.Line	TDF-3TC-DTG	Working	Stage I	0	2022	Routine Monitoring	Active	Community	No								No sign or symptoms of TB	No sign or symptoms of TB
1592	Adamawa	Female	30-39	2021	180	Adult.1st.Line	TDF-3TC-DTG	Working	Stage I	0	2022	Targeted Monitoring	Active	Facility	No								No sign or symptoms of TB	No sign or symptoms of TB
1593	Adamawa	Male	40+	2018	180	Adult.1st.Line	TDF-3TC-DTG	Working	Stage I	20	2021	Routine Monitoring	Active	Facility	No								No sign or symptoms of TB	No sign or symptoms of TB
1594	Adamawa	Female	30-39	2020	180	Adult.1st.Line	TDF-3TC-DTG	Working	Stage I	20	2021	Routine Monitoring	Active	Facility	No								No sign or symptoms of TB	No sign or symptoms of TB
1595	Adamawa	Male	30-39	2015	180	Adult.1st.Line	TDF-3TC-DTG	Working	Stage I	0	2020	Routine Monitoring	Active	Facility	No								No sign or symptoms of TB	No sign or symptoms of TB
1596	Adamawa	Female	40+	2014	180	Adult.1st.Line	TDF-3TC-DTG	Working	Stage I	65900	2022	Routine Monitoring	Active-Transfer In	Facility	No								No sign or symptoms of TB	No sign or symptoms of TB
1597	Adamawa	Male	20-29	2020	180	Adult.1st.Line	TDF-3TC-DTG	Working	Stage I	0	2022	Routine Monitoring	Active	Facility	No								No sign or symptoms of TB	No sign or symptoms of TB
1598	Adamawa	Female	30-39	2017	180	Adult.1st.Line	TDF-3TC-DTG	Working	Stage I	20	2021	Routine Monitoring	Active	Facility	No								No sign or symptoms of TB	No sign or symptoms of TB
1600	Adamawa	Female	30-39	2016	180	Adult.1st.Line	TDF-3TC-DTG	Working	Stage I	0	2022	Routine Monitoring	Active	Facility	No								No sign or symptoms of TB	No sign or symptoms of TB
1604	Adamawa	Female	20-29	2018	180	Adult.1st.Line	TDF-3TC-DTG	Working	Stage I	20	2021	Routine Monitoring	Active-Transfer In	Facility	No								No sign or symptoms of TB	No sign or symptoms of TB
1605	Adamawa	Female	40+	2015	180	Adult.1st.Line	TDF-3TC-DTG	Working	Stage I	0	2022	Routine Monitoring	Active	Facility	No								No sign or symptoms of TB	No sign or symptoms of TB
1606	Adamawa	Female	30-39	2019	180	Adult.1st.Line	TDF-3TC-DTG	Working	Stage I	46.1	2021	Routine Monitoring	Active	Facility	No								No sign or symptoms of TB	No sign or symptoms of TB
1607	Adamawa	Female	40+	2010	180	Adult.1st.Line	TDF-3TC-DTG	Working	Stage I	0	2022	Routine Monitoring	Active-Transfer In	Facility	No								No sign or symptoms of TB	No sign or symptoms of TB
1608	Adamawa	Female	40+	2020	180	Adult.1st.Line	TDF-3TC-DTG	Working	Stage I	0	2022	Routine Monitoring	Active	Facility	No								No sign or symptoms of TB	No sign or symptoms of TB
1609	Adamawa	Female	30-39	2017	180	Adult.1st.Line	TDF-3TC-DTG	Working	Stage I	34.1	2021	Routine Monitoring	Active	Facility	No								No sign or symptoms of TB	No sign or symptoms of TB
1611	Adamawa	Female	20-29	2018	180	Adult.1st.Line	TDF-3TC-DTG	Working	Stage I	13800	2021	Targeted Monitoring	Active	Facility	Yes	2022	3	2022	No				No sign or symptoms of TB	No sign or symptoms of TB
1612	Adamawa	Female	30-39	2021	180	Adult.1st.Line	TDF-3TC-DTG	Working	Stage I	141	2022	Routine Monitoring	Active	Facility	No								No sign or symptoms of TB	No sign or symptoms of TB
1613	Adamawa	Female	30-39	2020	180	Adult.1st.Line	TDF-3TC-DTG	Working	Stage I	20	2021	Routine Monitoring	Active	Community	No								No sign or symptoms of TB	No sign or symptoms of TB
1614	Adamawa	Female	30-39	2018	180	Adult.1st.Line	TDF-3TC-DTG	Working	Stage I	58.9	2022	Routine Monitoring	Active	Facility	No								No sign or symptoms of TB	No sign or symptoms of TB
1615	Adamawa	Male	40+	2021	180	Adult.1st.Line	TDF-3TC-DTG	Working	Stage I				Active	Facility	No								No sign or symptoms of TB	No sign or symptoms of TB
1616	Adamawa	Male	30-39	2014	180	Adult.1st.Line	TDF-3TC-DTG	Working	Stage I	0	2022	Routine Monitoring	Active-Transfer In	Facility	No								No sign or symptoms of TB	No sign or symptoms of TB
1617	Adamawa	Female	40+	2020	180	Adult.1st.Line	TDF-3TC-DTG	Working	Stage I	20	2021	Routine Monitoring	Active	Community	No								No sign or symptoms of TB	No sign or symptoms of TB
1618	Adamawa	Female	20-29	2017	180	Adult.1st.Line	TDF-3TC-DTG	Working	Stage I	20	2021	Routine Monitoring	Active	Facility	No								No sign or symptoms of TB	No sign or symptoms of TB
1620	Adamawa	Female	20-29	2020	180	Adult.1st.Line	TDF-3TC-DTG	Working	Stage I	0	2021	Routine Monitoring	Active-Transfer In	Facility	No								No sign or symptoms of TB	No sign or symptoms of TB
1621	Adamawa	Male	40+	2019	180	Adult.1st.Line	TDF-3TC-DTG	Working	Stage I	20	2022	Routine Monitoring	Active	Facility	No								No sign or symptoms of TB	No sign or symptoms of TB
1622	Adamawa	Female	30-39	2017	180	Adult.1st.Line	TDF-3TC-DTG	Working	Stage I	95.9	2021	Routine Monitoring	Active	Facility	No								No sign or symptoms of TB	No sign or symptoms of TB
1623	Adamawa	Female	40+	2010	180	Adult.1st.Line	TDF-3TC-DTG	Working	Stage I	20	2022	Routine Monitoring	Active-Transfer In	Facility	No								No sign or symptoms of TB	No sign or symptoms of TB
1626	Adamawa	Male	20-29	2020	180	Adult.1st.Line	TDF-3TC-DTG	Working	Stage I	145	2021	Routine Monitoring	Active	Facility	No								No sign or symptoms of TB	No sign or symptoms of TB
1629	Adamawa	Female	19-20	2018	180	Adult.1st.Line	TDF-3TC-DTG	Working	Stage I	0	2022	Routine Monitoring	Active	Facility	No								No sign or symptoms of TB	No sign or symptoms of TB
1631	Adamawa	Male	40+	2018	180	Adult.1st.Line	TDF-3TC-DTG	Working	Stage I	20	2022	Routine Monitoring	Active	Facility	No								No sign or symptoms of TB	No sign or symptoms of TB
1632	Adamawa	Female	40+	2021	180	Adult.1st.Line	TDF-3TC-DTG	Working	Stage I	167	2021	Targeted Monitoring	Active	Facility	No								No sign or symptoms of TB	No sign or symptoms of TB
1634	Adamawa	Female	40+	2020	180	Adult.1st.Line	TDF-3TC-DTG	Working	Stage I	20	2021	Routine Monitoring	Active-Transfer In	Facility	No								No sign or symptoms of TB	No sign or symptoms of TB
1635	Adamawa	Female	30-39	2018	180	Adult.1st.Line	TDF-3TC-DTG	Working	Stage I	50.7	2022	Routine Monitoring	Active	Facility	No								No sign or symptoms of TB	No sign or symptoms of TB
1636	Adamawa	Female	40+	2016	180	Adult.1st.Line	TDF-3TC-DTG	Working	Stage I	69.4	2022	Routine Monitoring	Active	Facility	No								No sign or symptoms of TB	No sign or symptoms of TB
1637	Adamawa	Female	40+	2021	180	Adult.1st.Line	TDF-3TC-DTG	Working	Stage I	20	2022	Routine Monitoring	Active	Facility	No								No sign or symptoms of TB	No sign or symptoms of TB
1638	Adamawa	Female	20-29	2020	180	Adult.1st.Line	TDF-3TC-DTG	Working	Stage I	0	2022	Routine Monitoring	Active	Facility	No								No sign or symptoms of TB	No sign or symptoms of TB
1639	Adamawa	Female	40+	2013	180	Adult.1st.Line	TDF-3TC-DTG	Working	Stage I	33.3	2021	Routine Monitoring	Active-Transfer In	Facility	No								No sign or symptoms of TB	No sign or symptoms of TB
1640	Adamawa	Female	40+	2021	180	Adult.1st.Line	TDF-3TC-DTG	Working	Stage I	20	2022	Routine Monitoring	Active	Community	No								No sign or symptoms of TB	No sign or symptoms of TB
1641	Adamawa	Female	20-29	2019	180	Adult.1st.Line	TDF-3TC-DTG	Working	Stage I	0	2020	Routine Monitoring	Active-Restart	Facility	No								No sign or symptoms of TB	No sign or symptoms of TB
1642	Adamawa	Female	20-29	2020	180	Adult.1st.Line	TDF-3TC-DTG	Working	Stage I	20	2022	Routine Monitoring	Active-Restart	Facility	No								No sign or symptoms of TB	No sign or symptoms of TB
1647	Adamawa	Male	40+	2019	180	Adult.1st.Line	TDF-3TC-DTG	Working	Stage I	20	2022	Routine Monitoring	Active	Facility	No								No sign or symptoms of TB	No sign or symptoms of TB
1648	Adamawa	Female	20-29	2016	180	Adult.1st.Line	TDF-3TC-DTG	Working	Stage I	21.4	2022	Routine Monitoring	Active	Facility	No								No sign or symptoms of TB	No sign or symptoms of TB
1650	Adamawa	Female	30-39	2016	180	Adult.1st.Line	TDF-3TC-DTG	Working	Stage I	0	2022	Routine Monitoring	Active	Facility	No								No sign or symptoms of TB	No sign or symptoms of TB
1651	Adamawa	Female	20-29	2017	180	Adult.1st.Line	TDF-3TC-DTG	Working	Stage I	0	2022	Routine Monitoring	Active	Facility	No								No sign or symptoms of TB	No sign or symptoms of TB
1653	Adamawa	Female	30-39	2014	60	Adult.2nd.Line	Other	Working	Stage I	2160000	2021	Targeted Monitoring	Active-Restart	Facility	Yes	2022	3	2022	No				No sign or symptoms of TB	No sign or symptoms of TB
1654	Adamawa	Male	40+	2018	180	Adult.1st.Line	TDF-3TC-DTG	Working	Stage I	24.8	2020	Routine Monitoring	Active	Facility	No								No sign or symptoms of TB	No sign or symptoms of TB
1656	Adamawa	Female	30-39	2013	180	Adult.1st.Line	TDF-3TC-DTG	Working	Stage I	0	2022	Routine Monitoring	Active-Transfer In	Facility	No								No sign or symptoms of TB	No sign or symptoms of TB
1657	Adamawa	Female	30-39	2015	180	Adult.1st.Line	TDF-3TC-DTG	Working	Stage I	0	2022	Routine Monitoring	Active-Transfer In	Facility	No								No sign or symptoms of TB	No sign or symptoms of TB
1658	Adamawa	Female	40+	2021	180	Adult.1st.Line	TDF-3TC-DTG	Working	Stage I	20	2022	Routine Monitoring	Active	Community	No								No sign or symptoms of TB	No sign or symptoms of TB
1659	Adamawa	Male	40+	2020	180	Adult.1st.Line	TDF-3TC-DTG	Working	Stage I	0	2022	Routine Monitoring	Active	Facility	No								No sign or symptoms of TB	No sign or symptoms of TB
1660	Adamawa	Female	30-39	2021	180	Adult.1st.Line	TDF-3TC-DTG	Working	Stage I	125	2022	Routine Monitoring	Active	Facility	No								No sign or symptoms of TB	No sign or symptoms of TB
1663	Adamawa	Male	40+	2019	180	Adult.1st.Line	TDF-3TC-DTG	Working	Stage I	20	2021	Routine Monitoring	Active	Facility	No								No sign or symptoms of TB	No sign or symptoms of TB
1664	Adamawa	Male	40+	2020	180	Adult.1st.Line	TDF-3TC-DTG	Working	Stage I	20	2021	Routine Monitoring	Active-Transfer In	Facility	No								No sign or symptoms of TB	No sign or symptoms of TB
1665	Adamawa	Female	40+	2011	180	Adult.1st.Line	TDF-3TC-DTG	Working	Stage I	0	2022	Routine Monitoring	Active-Transfer In	Facility	No								No sign or symptoms of TB	No sign or symptoms of TB
1666	Adamawa	Male	40+	2019	180	Adult.1st.Line	TDF-3TC-DTG	Working	Stage I	0	2022	Routine Monitoring	Active	Facility	No								No sign or symptoms of TB	No sign or symptoms of TB
1667	Adamawa	Female	40+	2012	180	Adult.1st.Line	TDF-3TC-DTG	Working	Stage I	20	2021	Routine Monitoring	Active-Transfer In	Facility	No								No sign or symptoms of TB	No sign or symptoms of TB
1668	Adamawa	Male	40+	2019	180	Adult.1st.Line	TDF-3TC-DTG	Working	Stage I	20	2021	Routine Monitoring	Active	Facility	No								No sign or symptoms of TB	No sign or symptoms of TB
1670	Adamawa	Male	30-39	2018	180	Adult.1st.Line	TDF-3TC-DTG	Working	Stage I	0	2022	Routine Monitoring	Active	Facility	No								No sign or symptoms of TB	No sign or symptoms of TB
1671	Adamawa	Female	40+	2008	180	Adult.1st.Line	TDF-3TC-DTG	Working	Stage I	20	2022	Routine Monitoring	Active-Transfer In	Facility	No								No sign or symptoms of TB	No sign or symptoms of TB
1672	Adamawa	Female	30-39	2017	180	Adult.1st.Line	TDF-3TC-DTG	Working	Stage I	20	2021	Routine Monitoring	Active	Facility	No								No sign or symptoms of TB	No sign or symptoms of TB
1673	Adamawa	Male	10-19	2017	180	Adult.1st.Line	TDF-3TC-DTG	Working	Stage I	20	2021	Routine Monitoring	Active	Facility	No								No sign or symptoms of TB	No sign or symptoms of TB
1674	Adamawa	Female	30-39	2021	180	Adult.1st.Line	TDF-3TC-DTG	Working	Stage I	20	2022	Routine Monitoring	Active	Facility	No								No sign or symptoms of TB	No sign or symptoms of TB
1675	Adamawa	Female	10-19	2015	90	Adult.1st.Line	TDF-3TC-DTG	Working	Stage I	0	2022	Routine Monitoring	Active	Facility	No								No sign or symptoms of TB	No sign or symptoms of TB
1677	Adamawa	Male	40+	2014	180	Adult.1st.Line	TDF-3TC-DTG	Working	Stage I	106	2021	Routine Monitoring	Active-Transfer In	Facility	No								No sign or symptoms of TB	No sign or symptoms of TB
1678	Adamawa	Female	40+	2011	180	Adult.1st.Line	TDF-3TC-DTG	Working	Stage I	0	2022	Routine Monitoring	Active-Transfer In	Facility	No								No sign or symptoms of TB	No sign or symptoms of TB
1679	Adamawa	Male	40+	2010	180	Adult.1st.Line	TDF-3TC-DTG	Working	Stage I	0	2022	Routine Monitoring	Active-Transfer In	Facility	No								No sign or symptoms of TB	No sign or symptoms of TB
1680	Adamawa	Male	40+	2018	180	Adult.1st.Line	TDF-3TC-DTG	Working	Stage I	280.8	2020	Routine Monitoring	Active	Facility	No								No sign or symptoms of TB	No sign or symptoms of TB
1681	Adamawa	Female	30-39	2018	180	Adult.1st.Line	TDF-3TC-DTG	Working	Stage I	0	2022	Routine Monitoring	Active	Facility	No								No sign or symptoms of TB	No sign or symptoms of TB
1682	Adamawa	Female	40+	2014	180	Adult.1st.Line	TDF-3TC-DTG	Working	Stage I	47	2022	Routine Monitoring	Active-Transfer In	Facility	No								No sign or symptoms of TB	No sign or symptoms of TB
1683	Adamawa	Male	40+	2014	180	Adult.1st.Line	TDF-3TC-DTG	Working	Stage I	0	2022	Routine Monitoring	Active-Transfer In	Facility	No								No sign or symptoms of TB	No sign or symptoms of TB
1684	Adamawa	Female	40+	2016	180	Adult.1st.Line	TDF-3TC-DTG	Working	Stage I	0	2022	Routine Monitoring	Active	Facility	No								No sign or symptoms of TB	No sign or symptoms of TB
1688	Adamawa	Male	40+	2020	180	Adult.1st.Line	TDF-3TC-DTG	Working	Stage I	30	2022	Routine Monitoring	Active	Facility	No								No sign or symptoms of TB	No sign or symptoms of TB
1689	Adamawa	Female	30-39	2014	180	Adult.1st.Line	TDF-3TC-DTG	Working	Stage I	20	2022	Routine Monitoring	Active	Facility	Yes	2020	3	2020	Yes	2021	20	2022	No sign or symptoms of TB	No sign or symptoms of TB
1690	Adamawa	Female	30-39	2017	180	Adult.1st.Line	TDF-3TC-DTG	Working	Stage I	0	2022	Routine Monitoring	Active	Facility	No								No sign or symptoms of TB	No sign or symptoms of TB
1691	Adamawa	Female	20-29	2019	180	Adult.1st.Line	TDF-3TC-DTG	Working	Stage I	20	2022	Routine Monitoring	Active	Facility	No								No sign or symptoms of TB	No sign or symptoms of TB
1694	Adamawa	Female	40+	2019	180	Adult.1st.Line	TDF-3TC-DTG	Working	Stage I	20	2022	Targeted Monitoring	Active	Facility	Yes	2020	3	2020	Yes	2022	20	2022	No sign or symptoms of TB	No sign or symptoms of TB
1695	Adamawa	Female	30-39	2022	90	Adult.1st.Line	TDF-3TC-DTG	Working	Stage I	20	2022	Routine Monitoring	Active	Facility	No								No sign or symptoms of TB	No sign or symptoms of TB
1697	Adamawa	Female	40+	2022	180	Adult.1st.Line	TDF-3TC-DTG	Working	Stage I	0	2022	Routine Monitoring	Active	Community	No								No sign or symptoms of TB	No sign or symptoms of TB
1698	Adamawa	Female	40+	2016	180	Adult.1st.Line	TDF-3TC-DTG	Working	Stage I	0	2022	Routine Monitoring	Active-Transfer In	Facility	No								No sign or symptoms of TB	No sign or symptoms of TB
1700	Adamawa	Female	20-29	2019	180	Adult.1st.Line	TDF-3TC-DTG	Working	Stage I	20	2021	Routine Monitoring	Active	Facility	No								No sign or symptoms of TB	No sign or symptoms of TB
1701	Adamawa	Female	40+	2012	180	Adult.1st.Line	TDF-3TC-DTG	Working	Stage I	104	2021	Routine Monitoring	Active-Transfer In	Facility	No								No sign or symptoms of TB	No sign or symptoms of TB
1702	Adamawa	Female	40+	2006	180	Adult.1st.Line	TDF-3TC-DTG	Working	Stage I	20	2022	Routine Monitoring	Active-Transfer In	Facility	No								No sign or symptoms of TB	No sign or symptoms of TB
1704	Adamawa	Male	30-39	2019	180	Adult.1st.Line	TDF-3TC-DTG	Working	Stage I	173	2022	Routine Monitoring	Active	Community	No								No sign or symptoms of TB	No sign or symptoms of TB
1705	Adamawa	Female	40+	2021	180	Adult.1st.Line	TDF-3TC-DTG	Working	Stage I	0	2022	Routine Monitoring	Active	Facility	No								No sign or symptoms of TB	No sign or symptoms of TB
1707	Adamawa	Female	40+	2017	180	Adult.1st.Line	TDF-3TC-DTG	Working	Stage I	0	2020	Routine Monitoring	Active	Facility	No								No sign or symptoms of TB	No sign or symptoms of TB
1708	Adamawa	Female	30-39	2021	180	Adult.1st.Line	TDF-3TC-DTG	Working	Stage I	0	2022	Routine Monitoring	Active	Facility	No								No sign or symptoms of TB	No sign or symptoms of TB
1709	Adamawa	Female	40+	2005	180	Adult.1st.Line	TDF-3TC-DTG	Working	Stage I	0	2022	Routine Monitoring	Active-Transfer In	Facility	Yes	2020	3	2020	Yes	2022	0	2022	No sign or symptoms of TB	No sign or symptoms of TB
1710	Adamawa	Male	40+	2015	180	Adult.1st.Line	TDF-3TC-DTG	Working	Stage I	20	2022	Routine Monitoring	Active	Facility	No								No sign or symptoms of TB	No sign or symptoms of TB
1711	Adamawa	Female	40+	2021	180	Adult.1st.Line	TDF-3TC-DTG	Working	Stage I	20	2022	Routine Monitoring	Active	Facility	No								No sign or symptoms of TB	No sign or symptoms of TB
1712	Adamawa	Female	30-39	2015	180	Adult.1st.Line	TDF-3TC-DTG	Working	Stage I	20	2021	Routine Monitoring	Active	Facility	No								No sign or symptoms of TB	No sign or symptoms of TB
1713	Adamawa	Female	30-39	2018	180	Adult.1st.Line	TDF-3TC-DTG	Working	Stage I	89.9	2022	Routine Monitoring	Active	Facility	No								No sign or symptoms of TB	No sign or symptoms of TB
1714	Adamawa	Female	40+	2020	180	Adult.1st.Line	TDF-3TC-DTG	Working	Stage I	20	2021	Routine Monitoring	Active	Community	No								No sign or symptoms of TB	No sign or symptoms of TB
1715	Adamawa	Female	30-39	2020	180	Adult.1st.Line	TDF-3TC-DTG	Working	Stage I	0	2022	Routine Monitoring	Active	Facility	No								No sign or symptoms of TB	No sign or symptoms of TB
1716	Adamawa	Female	20-29	2020	180	Adult.1st.Line	TDF-3TC-DTG	Working	Stage I	20	2021	Routine Monitoring	Active-Transfer In	Facility	No								No sign or symptoms of TB	No sign or symptoms of TB
1718	Adamawa	Male	30-39	2020	180	Adult.1st.Line	TDF-3TC-DTG	Working	Stage I	20	2021	Routine Monitoring	Active	Community	No								No sign or symptoms of TB	No sign or symptoms of TB
1719	Adamawa	Female	40+	2020	180	Adult.1st.Line	TDF-3TC-DTG	Working	Stage I	20	2022	Routine Monitoring	Active	Facility	No								No sign or symptoms of TB	No sign or symptoms of TB
1720	Adamawa	Female	40+	2013	180	Adult.1st.Line	TDF-3TC-DTG	Working	Stage I	39	2022	Routine Monitoring	Active-Transfer In	Facility	No								No sign or symptoms of TB	No sign or symptoms of TB
1722	Adamawa	Male	40+	2012	180	Adult.1st.Line	TDF-3TC-DTG	Working	Stage I	3710	2022	Routine Monitoring	Active-Transfer In	Facility	No								No sign or symptoms of TB	No sign or symptoms of TB
1723	Adamawa	Female	30-39	2015	180	Adult.1st.Line	TDF-3TC-DTG	Working	Stage I	0	2022	Routine Monitoring	Active	Facility	No								No sign or symptoms of TB	No sign or symptoms of TB
1725	Adamawa	Female	30-39	2021	180	Adult.1st.Line	TDF-3TC-DTG	Working	Stage I	20	2022	Routine Monitoring	Active	Facility	No								No sign or symptoms of TB	No sign or symptoms of TB
1727	Adamawa	Female	40+	2020	180	Adult.1st.Line	TDF-3TC-DTG	Working	Stage I	20	2021	Routine Monitoring	Active-Transfer In	Facility	No								No sign or symptoms of TB	No sign or symptoms of TB
1730	Adamawa	Male	30-39	2014	180	Adult.1st.Line	TDF-3TC-DTG	Working	Stage I	72	2022	Routine Monitoring	Active	Facility	No								No sign or symptoms of TB	No sign or symptoms of TB
1731	Adamawa	Male	40+	2021	180	Adult.1st.Line	TDF-3TC-DTG	Working	Stage I	20	2021	Routine Monitoring	Active	Facility	No								No sign or symptoms of TB	No sign or symptoms of TB
1734	Adamawa	Male	30-39	2022	180	Adult.1st.Line	TDF-3TC-DTG	Working	Stage I	169	2022	Routine Monitoring	Active	Facility	No								No sign or symptoms of TB	No sign or symptoms of TB
1735	Adamawa	Female	40+	2017	180	Adult.1st.Line	TDF-3TC-DTG	Working	Stage I	0	2022	Routine Monitoring	Active	Facility	No								No sign or symptoms of TB	No sign or symptoms of TB
1736	Adamawa	Male	30-39	2020	180	Adult.1st.Line	TDF-3TC-DTG	Working	Stage I	0	2022	Routine Monitoring	Active	Community	No								No sign or symptoms of TB	No sign or symptoms of TB
1737	Adamawa	Female	30-39	2019	180	Adult.1st.Line	TDF-3TC-DTG	Working	Stage I				Active-Restart	Facility	No								No sign or symptoms of TB	No sign or symptoms of TB
1738	Adamawa	Male	40+	2020	180	Adult.1st.Line	TDF-3TC-DTG	Working	Stage I	56.5	2022	Routine Monitoring	Active	Community	No								No sign or symptoms of TB	No sign or symptoms of TB
1739	Adamawa	Female	20-29	2020	180	Adult.1st.Line	TDF-3TC-DTG	Working	Stage I	0	2022	Routine Monitoring	Active	Community	No								No sign or symptoms of TB	No sign or symptoms of TB
1741	Adamawa	Female	30-39	2019	180	Adult.1st.Line	TDF-3TC-DTG	Working	Stage I	20	2022	Routine Monitoring	Active	Facility	No								No sign or symptoms of TB	No sign or symptoms of TB
1743	Adamawa	Female	30-39	2009	180	Adult.1st.Line	TDF-3TC-DTG	Working	Stage I	20	2022	Routine Monitoring	Active-Transfer In	Facility	No								No sign or symptoms of TB	No sign or symptoms of TB
1744	Adamawa	Male	40+	2012	180	Adult.1st.Line	TDF-3TC-DTG	Working	Stage I	20	2022	Routine Monitoring	Active-Transfer In	Facility	No								No sign or symptoms of TB	No sign or symptoms of TB
1748	Adamawa	Female	40+	2018	180	Adult.1st.Line	TDF-3TC-DTG	Working	Stage I	30.8	2021	Routine Monitoring	Active	Facility	No								No sign or symptoms of TB	No sign or symptoms of TB
1749	Adamawa	Female	40+	2017	180	Adult.1st.Line	TDF-3TC-DTG	Working	Stage I	23.5	2022	Routine Monitoring	Active	Facility	No								No sign or symptoms of TB	No sign or symptoms of TB
1750	Adamawa	Female	30-39	2020	180	Adult.1st.Line	TDF-3TC-DTG	Working	Stage I	0	2022	Routine Monitoring	Active	Facility	No								No sign or symptoms of TB	No sign or symptoms of TB
1753	Adamawa	Female	30-39	2016	180	Adult.1st.Line	TDF-3TC-DTG	Working	Stage I	0	2022	Routine Monitoring	Active	Facility	No								No sign or symptoms of TB	No sign or symptoms of TB
1755	Adamawa	Female	30-39	2020	180	Adult.1st.Line	TDF-3TC-DTG	Working	Stage I	20	2022	Routine Monitoring	Active	Facility	No								No sign or symptoms of TB	No sign or symptoms of TB
1756	Adamawa	Female	30-39	2020	180	Adult.1st.Line	TDF-3TC-DTG	Working	Stage I	20	2021	Routine Monitoring	Active	Community	No								No sign or symptoms of TB	No sign or symptoms of TB
1757	Adamawa	Male	40+	2019	180	Adult.1st.Line	TDF-3TC-DTG	Working	Stage I	36.7	2021	Routine Monitoring	Active	Facility	No								No sign or symptoms of TB	No sign or symptoms of TB
1760	Adamawa	Female	40+	2015	180	Adult.1st.Line	TDF-3TC-DTG	Working	Stage I	0	2022	Routine Monitoring	Active	Facility	No								No sign or symptoms of TB	No sign or symptoms of TB
1762	Adamawa	Male	10-19	2017	180	Peds.1st.Line	TDF-3TC-DTG	Working	Stage I	20	2022	Routine Monitoring	Active	Facility	No								No sign or symptoms of TB	No sign or symptoms of TB
1763	Adamawa	Female	20-29	2019	180	Adult.1st.Line	TDF-3TC-DTG	Working	Stage I	20.1	2021	Routine Monitoring	Active	Facility	No								No sign or symptoms of TB	No sign or symptoms of TB
1765	Adamawa	Female	30-39	2021	180	Adult.1st.Line	TDF-3TC-DTG	Working	Stage I	20	2022	Routine Monitoring	Active	Facility	No								No sign or symptoms of TB	No sign or symptoms of TB
1769	Adamawa	Female	30-39	2017	180	Adult.1st.Line	TDF-3TC-DTG	Working	Stage I	26.7	2022	Routine Monitoring	Active	Facility	No								No sign or symptoms of TB	No sign or symptoms of TB
1770	Adamawa	Female	10-19	2021	180	Adult.1st.Line	TDF-3TC-DTG	Working	Stage I	30.4	2022	Targeted Monitoring	Active	Clinical Platforms (PHCs/Private Clinics/Nursing Homes)	No								No sign or symptoms of TB	No sign or symptoms of TB
1771	Adamawa	Female	40+	2019	180	Adult.1st.Line	TDF-3TC-DTG	Working	Stage I	20	2022	Routine Monitoring	Active	Facility	No								No sign or symptoms of TB	No sign or symptoms of TB
1772	Adamawa	Female	40+	2014	180	Adult.1st.Line	TDF-3TC-DTG	Working	Stage I	20	2022	Routine Monitoring	Active	Facility	No								No sign or symptoms of TB	No sign or symptoms of TB
1773	Adamawa	Male	40+	2019	180	Adult.1st.Line	TDF-3TC-DTG	Working	Stage I	20	2021	Routine Monitoring	Active	Facility	No								No sign or symptoms of TB	No sign or symptoms of TB
1776	Adamawa	Female	40+	2021	180	Adult.1st.Line	TDF-3TC-DTG	Working	Stage I	0	2022	Routine Monitoring	Active-Transfer In	Facility	No								No sign or symptoms of TB	No sign or symptoms of TB
1777	Adamawa	Female	20-29	2020	180	Adult.1st.Line	TDF-3TC-DTG	Working	Stage I	20	2021	Routine Monitoring	Active	Community	No								No sign or symptoms of TB	No sign or symptoms of TB
1780	Adamawa	Female	30-39	2014	180	Adult.1st.Line	TDF-3TC-DTG	Working	Stage I	0	2022	Routine Monitoring	Active	Facility	No								No sign or symptoms of TB	No sign or symptoms of TB
1781	Adamawa	Female	20-29	2022	90	Adult.1st.Line	TDF-3TC-DTG	Working	Stage I	0	2022	Routine Monitoring	Active	Community	No								No sign or symptoms of TB	No sign or symptoms of TB
1782	Adamawa	Female	40+	2014	180	Adult.1st.Line	TDF-3TC-DTG	Working	Stage I	20	2021	Routine Monitoring	Active-Transfer In	Facility	No								No sign or symptoms of TB	No sign or symptoms of TB
1783	Adamawa	Female	30-39	2019	180	Adult.1st.Line	TDF-3TC-DTG	Working	Stage I	55.4	2021	Routine Monitoring	Active	Facility	No								No sign or symptoms of TB	No sign or symptoms of TB
1785	Adamawa	Male	40+	2014	180	Adult.1st.Line	TDF-3TC-DTG	Working	Stage I	22.6	2021	Routine Monitoring	Active-Transfer In	Facility	Yes	2020	3	2020	Yes	2021	22.6	2021	No sign or symptoms of TB	No sign or symptoms of TB
1786	Adamawa	Female	20-29	2020	180	Adult.1st.Line	TDF-3TC-DTG	Working	Stage I	0	2022	Routine Monitoring	Active	Community	No								No sign or symptoms of TB	No sign or symptoms of TB
1787	Adamawa	Male	40+	2016	180	Adult.1st.Line	TDF-3TC-DTG	Working	Stage I	61.1	2021	Routine Monitoring	Active	Facility	No								No sign or symptoms of TB	No sign or symptoms of TB
1788	Adamawa	Female	30-39	2012	180	Adult.1st.Line	TDF-3TC-DTG	Working	Stage I	51.4	2021	Routine Monitoring	Active-Transfer In	Facility	No								No sign or symptoms of TB	No sign or symptoms of TB
1790	Adamawa	Male	0-9	2021	90	Peds.1st.Line	ABC-3TC-DTG	Working	Stage I	127	2022	Targeted Monitoring	Active	Clinical Platforms (PHCs/Private Clinics/Nursing Homes)	No								No sign or symptoms of TB	No sign or symptoms of TB
1791	Adamawa	Female	20-29	2022	180	Adult.1st.Line	TDF-3TC-DTG	Working	Stage I	0	2022	Routine Monitoring	Active	Facility	No								No sign or symptoms of TB	No sign or symptoms of TB
1792	Adamawa	Female	20-29	2021	180	Adult.1st.Line	TDF-3TC-DTG	Working	Stage I	20	2022	Routine Monitoring	Active	Facility	No								No sign or symptoms of TB	No sign or symptoms of TB
1793	Adamawa	Female	30-39	2021	180	Adult.1st.Line	TDF-3TC-DTG	Working	Stage I	0	2022	Routine Monitoring	Active	Facility	No								No sign or symptoms of TB	No sign or symptoms of TB
1796	Adamawa	Female	30-39	2013	180	Adult.1st.Line	TDF-3TC-DTG	Working	Stage I	44400	2021	Targeted Monitoring	Active-Transfer In	Facility	Yes	2022	3	2022	No				No sign or symptoms of TB	No sign or symptoms of TB
1797	Adamawa	Female	40+	2013	180	Adult.1st.Line	TDF-3TC-DTG	Working	Stage I	48.4	2022	Routine Monitoring	Active-Transfer In	Facility	No								No sign or symptoms of TB	No sign or symptoms of TB
1798	Adamawa	Female	40+	2020	180	Adult.1st.Line	TDF-3TC-DTG	Working	Stage I	170	2022	Routine Monitoring	Active	Community	No								No sign or symptoms of TB	No sign or symptoms of TB
1799	Adamawa	Female	40+	2013	180	Adult.1st.Line	TDF-3TC-DTG	Working	Stage I	20	2021	Routine Monitoring	Active-Transfer In	Facility	No								No sign or symptoms of TB	No sign or symptoms of TB
1800	Adamawa	Female	40+	2016	180	Adult.1st.Line	TDF-3TC-DTG	Working	Stage I	20	2022	Routine Monitoring	Active	Facility	No								No sign or symptoms of TB	No sign or symptoms of TB
1801	Adamawa	Female	30-39	2021	180	Adult.1st.Line	TDF-3TC-DTG	Working	Stage I	0	2022	Routine Monitoring	Active	Community	No								No sign or symptoms of TB	No sign or symptoms of TB
1804	Adamawa	Male	40+	2011	180	Adult.1st.Line	TDF-3TC-DTG	Working	Stage I	0	2022	Routine Monitoring	Active-Transfer In	Facility	No								No sign or symptoms of TB	No sign or symptoms of TB
1805	Adamawa	Female	20-29	2021	180	Adult.1st.Line	TDF-3TC-DTG	Working	Stage I	0	2022	Routine Monitoring	Active	Community	No								No sign or symptoms of TB	No sign or symptoms of TB
1806	Adamawa	Female	40+	2015	180	Adult.1st.Line	TDF-3TC-DTG	Working	Stage I	0	2022	Routine Monitoring	Active	Facility	No								No sign or symptoms of TB	No sign or symptoms of TB
1807	Adamawa	Female	40+	2021	180	Adult.1st.Line	TDF-3TC-DTG	Working	Stage I	20	2022	Targeted Monitoring	Active	Facility	No								No sign or symptoms of TB	No sign or symptoms of TB
1808	Adamawa	Female	30-39	2009	180	Adult.1st.Line	TDF-3TC-DTG	Working	Stage I	71	2022	Routine Monitoring	Active-Transfer In	Facility	No								No sign or symptoms of TB	No sign or symptoms of TB
1811	Adamawa	Female	30-39	2018	180	Adult.1st.Line	TDF-3TC-DTG	Working	Stage I	0	2022	Routine Monitoring	Active	Facility	Yes	2020	3	2020	Yes	2022	0	2022	No sign or symptoms of TB	No sign or symptoms of TB
1812	Adamawa	Male	40+	2016	180	Adult.1st.Line	TDF-3TC-DTG	Working	Stage I	0	2022	Routine Monitoring	Active-Transfer In	Facility	No								No sign or symptoms of TB	No sign or symptoms of TB
1813	Adamawa	Female	40+	2014	180	Adult.1st.Line	TDF-3TC-DTG	Working	Stage I	20	2022	Routine Monitoring	Active	Facility	No								No sign or symptoms of TB	No sign or symptoms of TB
1814	Adamawa	Female	40+	2015	180	Adult.1st.Line	TDF-3TC-DTG	Working	Stage I	0	2022	Routine Monitoring	Active	Facility	No								No sign or symptoms of TB	No sign or symptoms of TB
1815	Adamawa	Female	30-39	2014	180	Adult.1st.Line	TDF-3TC-DTG	Working	Stage I	20	2021	Targeted Monitoring	Active	Facility	Yes	2021	3	2021	Yes	2021	20	2021	No sign or symptoms of TB	No sign or symptoms of TB
1817	Adamawa	Male	40+	2014	180	Adult.1st.Line	TDF-3TC-DTG	Working	Stage I	21.5	2022	Routine Monitoring	Active	Facility	No								No sign or symptoms of TB	No sign or symptoms of TB
1818	Adamawa	Female	40+	2020	180	Adult.1st.Line	TDF-3TC-DTG	Working	Stage I	234	2022	Routine Monitoring	Active	Community	No								No sign or symptoms of TB	No sign or symptoms of TB
1819	Adamawa	Female	10-19	2020	180	Adult.1st.Line	TDF-3TC-DTG	Working	Stage I	401	2022	Targeted Monitoring	Active	Facility	No								No sign or symptoms of TB	No sign or symptoms of TB
1820	Adamawa	Female	30-39	2020	180	Adult.1st.Line	TDF-3TC-DTG	Working	Stage I	0	2022	Routine Monitoring	Active	Facility	No								No sign or symptoms of TB	No sign or symptoms of TB
1821	Adamawa	Female	30-39	2016	180	Adult.1st.Line	TDF-3TC-DTG	Working	Stage I	20	2021	Targeted Monitoring	Active-Transfer In	Facility	Yes	2021	3	2021	Yes	2021	20	2021	No sign or symptoms of TB	No sign or symptoms of TB
1822	Adamawa	Female	30-39	2016	180	Adult.1st.Line	TDF-3TC-DTG	Working	Stage I	20	2022	Routine Monitoring	Active-Transfer In	Facility	No								No sign or symptoms of TB	No sign or symptoms of TB
1823	Adamawa	Female	20-29	2021	180	Adult.1st.Line	TDF-3TC-DTG	Working	Stage I	0	2022	Routine Monitoring	Active	Clinical Platforms (PHCs/Private Clinics/Nursing Homes)	No								No sign or symptoms of TB	No sign or symptoms of TB
1824	Adamawa	Female	0-9	2017	90	Peds.1st.Line	ABC-3TC-DTG	Working	Stage I	0	2022	Routine Monitoring	Active-Restart	Facility	Yes	2020	3	2020	Yes	2022	0	2022	No sign or symptoms of TB	No sign or symptoms of TB
1826	Adamawa	Female	30-39	2015	180	Adult.1st.Line	TDF-3TC-DTG	Working	Stage I	20	2022	Routine Monitoring	Active	Facility	No								No sign or symptoms of TB	No sign or symptoms of TB
1827	Adamawa	Female	30-39	2021	180	Adult.1st.Line	TDF-3TC-DTG	Working	Stage I	0	2022	Routine Monitoring	Active	Facility	No								No sign or symptoms of TB	No sign or symptoms of TB
1828	Adamawa	Female	30-39	2020	180	Adult.1st.Line	TDF-3TC-DTG	Working	Stage I	0	2022	Routine Monitoring	Active	Community	No								No sign or symptoms of TB	No sign or symptoms of TB
1830	Adamawa	Female	30-39	2020	180	Adult.1st.Line	TDF-3TC-DTG	Working	Stage I	0	2022	Routine Monitoring	Active	Facility	No								No sign or symptoms of TB	No sign or symptoms of TB
1831	Adamawa	Female	40+	2020	180	Adult.1st.Line	TDF-3TC-DTG	Working	Stage I	123	2021	Routine Monitoring	Active	Facility	No								No sign or symptoms of TB	No sign or symptoms of TB
1832	Adamawa	Female	40+	2020	180	Adult.1st.Line	TDF-3TC-DTG	Working	Stage I	20	2021	Routine Monitoring	Active	Community	No								No sign or symptoms of TB	No sign or symptoms of TB
1833	Adamawa	Female	40+	2020	180	Adult.1st.Line	TDF-3TC-DTG	Working	Stage I	20	2021	Routine Monitoring	Active	Community	No								No sign or symptoms of TB	No sign or symptoms of TB
1837	Adamawa	Female	30-39	2015	180	Adult.1st.Line	TDF-3TC-DTG	Working	Stage I	1 00	2021	Routine Monitoring	Active	Facility	Yes	2021	3	2021	No				No sign or symptoms of TB	No sign or symptoms of TB
1838	Adamawa	Female	40+	2019	180	Adult.1st.Line	TDF-3TC-DTG	Working	Stage I	105	2021	Routine Monitoring	Active	Facility	No								No sign or symptoms of TB	No sign or symptoms of TB
1839	Adamawa	Male	30-39	2016	180	Adult.1st.Line	TDF-3TC-DTG	Working	Stage I	20	2022	Routine Monitoring	Active	Facility	No								No sign or symptoms of TB	No sign or symptoms of TB
1840	Adamawa	Female	30-39	2021	180	Adult.1st.Line	TDF-3TC-DTG	Working	Stage I	0	2022	Routine Monitoring	Active	Clinical Platforms (PHCs/Private Clinics/Nursing Homes)	No								No sign or symptoms of TB	No sign or symptoms of TB
1841	Adamawa	Female	40+	2021	180	Adult.1st.Line	TDF-3TC-DTG	Working	Stage I	0	2022	Targeted Monitoring	Active-Transfer In	Facility	No								No sign or symptoms of TB	No sign or symptoms of TB
1842	Adamawa	Male	40+	2019	180	Adult.1st.Line	TDF-3TC-DTG	Working	Stage I				Active-Restart	Facility	No								No sign or symptoms of TB	No sign or symptoms of TB
1843	Adamawa	Female	30-39	2013	180	Adult.1st.Line	TDF-3TC-DTG	Working	Stage I	20	2022	Routine Monitoring	Active-Transfer In	Facility	No								No sign or symptoms of TB	No sign or symptoms of TB
1844	Adamawa	Female	30-39	2015	180	Adult.1st.Line	TDF-3TC-DTG	Working	Stage I	20	2022	Routine Monitoring	Active	Facility	Yes	2020	3	2020	Yes	2021	20	2022	No sign or symptoms of TB	No sign or symptoms of TB
1846	Adamawa	Female	40+	2021	180	Adult.1st.Line	TDF-3TC-DTG	Working	Stage I				Active	Facility	No								No sign or symptoms of TB	No sign or symptoms of TB
1847	Adamawa	Female	40+	2020	180	Adult.1st.Line	TDF-3TC-DTG	Working	Stage I	0	2022	Routine Monitoring	Active-Transfer In	Facility	No								No sign or symptoms of TB	No sign or symptoms of TB
1848	Adamawa	Male	40+	2020	180	Adult.1st.Line	TDF-3TC-DTG	Working	Stage I	20	2022	Routine Monitoring	Active	Facility	No								No sign or symptoms of TB	No sign or symptoms of TB
1849	Adamawa	Female	40+	2016	180	Adult.1st.Line	TDF-3TC-DTG	Working	Stage I	0	2022	Routine Monitoring	Active	Facility	No								No sign or symptoms of TB	No sign or symptoms of TB
1851	Adamawa	Male	40+	2015	180	Adult.1st.Line	TDF-3TC-DTG	Working	Stage I	1960000	2021	Routine Monitoring	Active	Facility	Yes	2021	3	2021	No				No sign or symptoms of TB	No sign or symptoms of TB
1852	Adamawa	Female	30-39	2016	180	Adult.1st.Line	TDF-3TC-DTG	Working	Stage I	0	2022	Routine Monitoring	Active	Facility	No								No sign or symptoms of TB	No sign or symptoms of TB
1853	Adamawa	Male	40+	2019	180	Adult.1st.Line	TDF-3TC-DTG	Working	Stage I	20	2021	Routine Monitoring	Active	Facility	No								No sign or symptoms of TB	No sign or symptoms of TB
1854	Adamawa	Female	40+	2020	180	Adult.1st.Line	TDF-3TC-DTG	Working	Stage I	0	2022	Routine Monitoring	Active	Community	No								No sign or symptoms of TB	No sign or symptoms of TB
1855	Adamawa	Female	40+	2020	180	Adult.1st.Line	TDF-3TC-DTG	Working	Stage I	20	2021	Routine Monitoring	Active-Restart	Community	No								No sign or symptoms of TB	No sign or symptoms of TB
1857	Adamawa	Female	40+	2016	180	Adult.1st.Line	TDF-3TC-DTG	Working	Stage I	20	2022	Routine Monitoring	Active	Facility	No								No sign or symptoms of TB	No sign or symptoms of TB
1858	Adamawa	Male	40+	2014	180	Adult.1st.Line	TDF-3TC-DTG	Working	Stage I	0	2021	Routine Monitoring	Active	Facility	No								No sign or symptoms of TB	No sign or symptoms of TB
1859	Adamawa	Male	30-39	2019	180	Adult.1st.Line	TDF-3TC-DTG	Working	Stage I	3850	2022	Routine Monitoring	Active	Facility	No								No sign or symptoms of TB	No sign or symptoms of TB
1860	Adamawa	Female	40+	2015	180	Adult.1st.Line	TDF-3TC-DTG	Working	Stage I	20	2022	Routine Monitoring	Active	Facility	No								No sign or symptoms of TB	No sign or symptoms of TB
1861	Adamawa	Female	30-39	2022	90	Adult.1st.Line	TDF-3TC-DTG	Working	Stage I	0	2022	Routine Monitoring	Active	Facility	No								No sign or symptoms of TB	No sign or symptoms of TB
1863	Adamawa	Female	20-29	2018	180	Adult.1st.Line	TDF-3TC-DTG	Working	Stage I	29.9	2021	Routine Monitoring	Active	Facility	No								No sign or symptoms of TB	No sign or symptoms of TB
1864	Adamawa	Female	40+	2018	180	Adult.1st.Line	TDF-3TC-DTG	Working	Stage I	34	2020	Routine Monitoring	Active-Restart	Facility	No								No sign or symptoms of TB	No sign or symptoms of TB
1865	Adamawa	Female	30-39	2018	180	Adult.1st.Line	TDF-3TC-DTG	Working	Stage I	0	2022	Routine Monitoring	Active	Facility	No								No sign or symptoms of TB	No sign or symptoms of TB
1866	Adamawa	Male	20-29	2019	180	Adult.1st.Line	TDF-3TC-DTG	Working	Stage I	20	2022	Routine Monitoring	Active	Facility	No								No sign or symptoms of TB	No sign or symptoms of TB
1867	Adamawa	Male	40+	2019	180	Adult.1st.Line	TDF-3TC-DTG	Working	Stage I	20	2022	Routine Monitoring	Active	Facility	No								No sign or symptoms of TB	No sign or symptoms of TB
1868	Adamawa	Female	30-39	2020	180	Adult.1st.Line	TDF-3TC-DTG	Working	Stage I	0	2022	Routine Monitoring	Active	Facility	No								No sign or symptoms of TB	No sign or symptoms of TB
1871	Adamawa	Male	30-39	2016	180	Adult.1st.Line	TDF-3TC-DTG	Working	Stage I	0	2022	Routine Monitoring	Active	Facility	No								No sign or symptoms of TB	No sign or symptoms of TB
1872	Adamawa	Female	30-39	2015	180	Adult.1st.Line	TDF-3TC-DTG	Working	Stage I	0	2022	Routine Monitoring	Active	Facility	No								No sign or symptoms of TB	No sign or symptoms of TB
1873	Adamawa	Female	30-39	2012	180	Adult.1st.Line	TDF-3TC-DTG	Working	Stage I	20	2021	Routine Monitoring	Active-Transfer In	Facility	No								No sign or symptoms of TB	No sign or symptoms of TB
1874	Adamawa	Male	30-39	2020	180	Adult.1st.Line	TDF-3TC-DTG	Working	Stage I	0	2022	Routine Monitoring	Active	Community	No								No sign or symptoms of TB	No sign or symptoms of TB
1875	Adamawa	Male	40+	2017	180	Adult.1st.Line	TDF-3TC-DTG	Working	Stage I	32.5	2021	Routine Monitoring	Active	Facility	No								No sign or symptoms of TB	No sign or symptoms of TB
1880	Adamawa	Male	10-19	2016	180	Peds.1st.Line	TDF-3TC-DTG	Working	Stage I	0	2022	Routine Monitoring	Active	Facility	No								No sign or symptoms of TB	No sign or symptoms of TB
1882	Adamawa	Female	40+	2011	180	Adult.1st.Line	TDF-3TC-DTG	Working	Stage I	0	2022	Routine Monitoring	Active-Transfer In	Facility	No								No sign or symptoms of TB	No sign or symptoms of TB
1883	Adamawa	Female	30-39	2021	180	Adult.1st.Line	TDF-3TC-DTG	Working	Stage I	0	2022	Routine Monitoring	Active	Community	No								No sign or symptoms of TB	No sign or symptoms of TB
1884	Adamawa	Female	40+	2016	180	Adult.1st.Line	TDF-3TC-DTG	Working	Stage I	0	2021	Routine Monitoring	Active	Facility	No								No sign or symptoms of TB	No sign or symptoms of TB
1890	Adamawa	Male	10-19	2020	180	Peds.1st.Line	TDF-3TC-DTG	Working	Stage I	20	2022	Routine Monitoring	Active	Facility	No								No sign or symptoms of TB	No sign or symptoms of TB
1891	Adamawa	Female	30-39	2020	180	Adult.1st.Line	TDF-3TC-DTG	Working	Stage I	0	2022	Routine Monitoring	Active-Transfer In	Facility	No								No sign or symptoms of TB	No sign or symptoms of TB
1892	Adamawa	Female	40+	2012	180	Adult.1st.Line	TDF-3TC-DTG	Working	Stage I	0	2022	Routine Monitoring	Active-Transfer In	Facility	Yes	2019	3	2019	Yes	2022	0	2022	No sign or symptoms of TB	No sign or symptoms of TB
1893	Adamawa	Female	30-39	2014	180	Adult.1st.Line	TDF-3TC-DTG	Working	Stage I	20	2021	Routine Monitoring	Active	Facility	No								No sign or symptoms of TB	No sign or symptoms of TB
1894	Adamawa	Female	30-39	2020	180	Adult.1st.Line	TDF-3TC-DTG	Working	Stage I	144	2022	Routine Monitoring	Active	Facility	No								No sign or symptoms of TB	No sign or symptoms of TB
1895	Adamawa	Male	40+	2020	180	Adult.1st.Line	TDF-3TC-DTG	Working	Stage I	0	2022	Routine Monitoring	Active	Community	No								No sign or symptoms of TB	No sign or symptoms of TB
1896	Adamawa	Female	30-39	2015	180	Adult.1st.Line	TDF-3TC-DTG	Working	Stage I	24.3	2022	Routine Monitoring	Active	Facility	No								No sign or symptoms of TB	No sign or symptoms of TB
1897	Adamawa	Female	30-39	2019	180	Adult.1st.Line	TDF-3TC-DTG	Working	Stage I	0	2022	Routine Monitoring	Active	Facility	No								No sign or symptoms of TB	No sign or symptoms of TB
1898	Adamawa	Male	40+	2017	180	Adult.1st.Line	TDF-3TC-DTG	Working	Stage I	0	2021	Routine Monitoring	Active-Restart	Facility	No								No sign or symptoms of TB	No sign or symptoms of TB
1899	Adamawa	Female	20-29	2021	180	Adult.1st.Line	TDF-3TC-DTG	Working	Stage I	0	2022	Routine Monitoring	Active	Facility	No								No sign or symptoms of TB	No sign or symptoms of TB
	Adamawa	Female	30-39	2015	180	Adult.1st.Line	TDF-3TC-DTG	Working	Stage I	55.5	2021	Routine Monitoring	Active	Facility	No								No sign or symptoms of TB	No sign or symptoms of TB
1901	Adamawa	Female	20-29	2018	180	Adult.1st.Line	TDF-3TC-DTG	Working	Stage I	20	2022	Routine Monitoring	Active	Facility	No								No sign or symptoms of TB	No sign or symptoms of TB
1903	Adamawa	Female	40+	2008	180	Adult.1st.Line	TDF-3TC-DTG	Working	Stage I	24.5	2022	Routine Monitoring	Active-Transfer In	Facility	Yes	2019	3	2019	Yes	2022	24.5	2022	No sign or symptoms of TB	No sign or symptoms of TB
1904	Adamawa	Male	40+	2011	180	Adult.1st.Line	TDF-3TC-DTG	Working	Stage I	0	2022	Routine Monitoring	Active-Transfer In	Facility	No								No sign or symptoms of TB	No sign or symptoms of TB
1905	Adamawa	Female	30-39	2014	180	Adult.1st.Line	TDF-3TC-DTG	Working	Stage I	77	2022	Routine Monitoring	Active	Facility	No								No sign or symptoms of TB	No sign or symptoms of TB
1908	Adamawa	Female	30-39	2020	180	Adult.1st.Line	TDF-3TC-DTG	Working	Stage I	30.5	2022	Routine Monitoring	Active	Facility	No								No sign or symptoms of TB	No sign or symptoms of TB
1910	Adamawa	Female	30-39	2019	180	Adult.1st.Line	TDF-3TC-DTG	Working	Stage I	0	2021	Routine Monitoring	Active	Facility	No								No sign or symptoms of TB	No sign or symptoms of TB
1911	Adamawa	Female	40+	2018	180	Adult.1st.Line	TDF-3TC-DTG	Working	Stage I	20	2022	Routine Monitoring	Active	Facility	No								No sign or symptoms of TB	No sign or symptoms of TB
1912	Adamawa	Female	40+	2015	180	Adult.1st.Line	TDF-3TC-DTG	Working	Stage I	20	2022	Routine Monitoring	Active	Facility	No								No sign or symptoms of TB	No sign or symptoms of TB
1914	Adamawa	Female	30-39	2020	180	Adult.1st.Line	TDF-3TC-DTG	Working	Stage I	647	2022	Routine Monitoring	Active	Facility	No								No sign or symptoms of TB	No sign or symptoms of TB
1915	Adamawa	Male	10-19	2016	180	Peds.1st.Line	TDF-3TC-DTG	Working	Stage I	0	2022	Routine Monitoring	Active	Facility	Yes	2020	3	2020	Yes	2022	0	2022	No sign or symptoms of TB	No sign or symptoms of TB
1916	Adamawa	Female	30-39	2013	180	Adult.1st.Line	TDF-3TC-DTG	Working	Stage I	0	2022	Routine Monitoring	Active-Transfer In	Facility	No								No sign or symptoms of TB	No sign or symptoms of TB
1917	Adamawa	Female	30-39	2021	180	Adult.1st.Line	TDF-3TC-DTG	Working	Stage I	0	2022	Routine Monitoring	Active	Clinical Platforms (PHCs/Private Clinics/Nursing Homes)	No								No sign or symptoms of TB	No sign or symptoms of TB
1918	Adamawa	Male	20-29	2021	180	Adult.1st.Line	TDF-3TC-DTG	Working	Stage I	46.4	2022	Routine Monitoring	Active	Community	No								No sign or symptoms of TB	No sign or symptoms of TB
1919	Adamawa	Female	30-39	2017	180	Adult.1st.Line	TDF-3TC-DTG	Working	Stage I	20	2021	Routine Monitoring	Active	Facility	No								No sign or symptoms of TB	No sign or symptoms of TB
1921	Adamawa	Female	40+	2021	180	Adult.1st.Line	TDF-3TC-DTG	Working	Stage I	20	2022	Routine Monitoring	Active	Facility	No								No sign or symptoms of TB	No sign or symptoms of TB
1923	Adamawa	Female	20-29	2017	180	Adult.1st.Line	TDF-3TC-DTG	Working	Stage I	20	2022	Routine Monitoring	Active	Facility	No								No sign or symptoms of TB	No sign or symptoms of TB
1925	Adamawa	Male	40+	2011	180	Adult.1st.Line	TDF-3TC-DTG	Working	Stage I	20	2021	Targeted Monitoring	Active	Facility	No								No sign or symptoms of TB	No sign or symptoms of TB
1926	Adamawa	Male	30-39	2015	180	Adult.1st.Line	TDF-3TC-DTG	Working	Stage I	26	2022	Routine Monitoring	Active	Facility	No								No sign or symptoms of TB	No sign or symptoms of TB
1927	Adamawa	Female	40+	2017	180	Adult.1st.Line	TDF-3TC-DTG	Working	Stage I	0	2020	Routine Monitoring	Active	Facility	No								No sign or symptoms of TB	No sign or symptoms of TB
1928	Adamawa	Female	40+	2020	180	Adult.1st.Line	TDF-3TC-DTG	Working	Stage I	0	2022	Routine Monitoring	Active	Facility	No								No sign or symptoms of TB	No sign or symptoms of TB
1930	Adamawa	Male	40+	2020	180	Adult.1st.Line	TDF-3TC-DTG	Working	Stage I	0	2022	Routine Monitoring	Active	Community	No								No sign or symptoms of TB	No sign or symptoms of TB
1931	Adamawa	Male	40+	2019	180	Adult.1st.Line	TDF-3TC-DTG	Working	Stage I	20	2022	Routine Monitoring	Active	Facility	No								No sign or symptoms of TB	No sign or symptoms of TB
1932	Adamawa	Male	40+	2017	180	Adult.1st.Line	TDF-3TC-DTG	Working	Stage I	0	2022	Routine Monitoring	Active	Facility	No								No sign or symptoms of TB	No sign or symptoms of TB
1934	Adamawa	Female	30-39	2019	180	Adult.1st.Line	TDF-3TC-DTG	Working	Stage I	20	2021	Routine Monitoring	Active	Facility	No								No sign or symptoms of TB	No sign or symptoms of TB
1935	Adamawa	Female	40+	2015	180	Adult.1st.Line	TDF-3TC-DTG	Working	Stage I	52.7	2022	Routine Monitoring	Active	Facility	No								No sign or symptoms of TB	No sign or symptoms of TB
1937	Adamawa	Female	30-39	2019	180	Adult.1st.Line	TDF-3TC-DTG	Working	Stage I	85.6	2022	Routine Monitoring	Active	Facility	No								No sign or symptoms of TB	No sign or symptoms of TB
1939	Adamawa	Female	0-9	2019	90	Peds.1st.Line	ABC-3TC-LPV/r	Working	Stage I	0	2022	Routine Monitoring	Active	Facility	No								No sign or symptoms of TB	No sign or symptoms of TB
1940	Adamawa	Female	30-39	2020	180	Adult.1st.Line	TDF-3TC-DTG	Working	Stage I	51.2	2022	Routine Monitoring	Active	Facility	No								No sign or symptoms of TB	No sign or symptoms of TB
1941	Adamawa	Male	40+	2015	180	Adult.1st.Line	TDF-3TC-DTG	Working	Stage I	20	2022	Routine Monitoring	Active	Facility	No								No sign or symptoms of TB	No sign or symptoms of TB
1942	Adamawa	Female	30-39	2016	180	Adult.1st.Line	TDF-3TC-DTG	Working	Stage I	0	2022	Routine Monitoring	Active	Facility	No								No sign or symptoms of TB	No sign or symptoms of TB
1943	Adamawa	Female	40+	2021	180	Adult.1st.Line	TDF-3TC-DTG	Working	Stage I	0	2021	Routine Monitoring	Active	Community	No								No sign or symptoms of TB	No sign or symptoms of TB
1944	Adamawa	Female	30-39	2019	180	Adult.1st.Line	TDF-3TC-DTG	Working	Stage I	20	2021	Routine Monitoring	Active	Facility	No								No sign or symptoms of TB	No sign or symptoms of TB
1945	Adamawa	Male	40+	2021	180	Adult.1st.Line	TDF-3TC-DTG	Working	Stage I				Active	Facility	No								No sign or symptoms of TB	No sign or symptoms of TB
1947	Adamawa	Female	30-39	2019	180	Adult.1st.Line	TDF-3TC-DTG	Working	Stage I	0	2022	Routine Monitoring	Active	Facility	No								No sign or symptoms of TB	No sign or symptoms of TB
1948	Adamawa	Female	30-39	2016	180	Adult.1st.Line	TDF-3TC-DTG	Working	Stage I	28.9	2021	Routine Monitoring	Active	Facility	No								No sign or symptoms of TB	No sign or symptoms of TB
1949	Adamawa	Male	30-39	2021	180	Adult.1st.Line	TDF-3TC-DTG	Working	Stage I	0	2022	Routine Monitoring	Active	Community	No								No sign or symptoms of TB	No sign or symptoms of TB
1951	Adamawa	Male	40+	2020	180	Adult.1st.Line	TDF-3TC-DTG	Working	Stage I	20	2022	Routine Monitoring	Active	Facility	No								No sign or symptoms of TB	No sign or symptoms of TB
1952	Adamawa	Male	40+	2015	180	Adult.1st.Line	TDF-3TC-DTG	Working	Stage I	202	2021	Routine Monitoring	Active	Facility	No								No sign or symptoms of TB	No sign or symptoms of TB
1953	Adamawa	Female	40+	2021	180	Adult.1st.Line	TDF-3TC-DTG	Working	Stage I	0	2022	Routine Monitoring	Active	Clinical Platforms (PHCs/Private Clinics/Nursing Homes)	No								No sign or symptoms of TB	No sign or symptoms of TB
1955	Adamawa	Female	40+	2014	180	Adult.1st.Line	TDF-3TC-DTG	Working	Stage I	20	2021	Routine Monitoring	Active-Transfer In	Facility	No								No sign or symptoms of TB	No sign or symptoms of TB
1956	Adamawa	Female	40+	2020	180	Adult.1st.Line	TDF-3TC-DTG	Working	Stage I	20	2021	Routine Monitoring	Active	Community	No								No sign or symptoms of TB	No sign or symptoms of TB
1958	Adamawa	Female	30-39	2018	180	Adult.1st.Line	TDF-3TC-DTG	Working	Stage I	64.6	2021	Routine Monitoring	Active	Facility	No								No sign or symptoms of TB	No sign or symptoms of TB
1959	Adamawa	Female	40+	2020	180	Adult.1st.Line	TDF-3TC-DTG	Working	Stage I	0	2021	Routine Monitoring	Active-Restart	Facility	No								No sign or symptoms of TB	No sign or symptoms of TB
1960	Adamawa	Female	40+	2015	180	Adult.1st.Line	TDF-3TC-DTG	Working	Stage I	0	2022	Routine Monitoring	Active	Facility	No								No sign or symptoms of TB	No sign or symptoms of TB
1961	Adamawa	Male	10-19	2015	90	Peds.1st.Line	ABC-3TC-DTG	Working	Stage I	0	2022	Routine Monitoring	Active-Transfer In	Facility	No								No sign or symptoms of TB	No sign or symptoms of TB
1962	Adamawa	Male	30-39	2021	180	Adult.1st.Line	TDF-3TC-DTG	Working	Stage I	87	2022	Targeted Monitoring	Active	Facility	No								No sign or symptoms of TB	No sign or symptoms of TB
1963	Adamawa	Female	40+	2021	180	Adult.1st.Line	TDF-3TC-DTG	Working	Stage I	93.3	2022	Routine Monitoring	Active	Facility	No								No sign or symptoms of TB	No sign or symptoms of TB
1964	Adamawa	Male	30-39	2016	180	Adult.1st.Line	TDF-3TC-DTG	Working	Stage I	189000	2022	Routine Monitoring	Active	Facility	Yes	2022	1	2022	No				No sign or symptoms of TB	No sign or symptoms of TB
1965	Adamawa	Female	20-29	2014	180	Adult.1st.Line	TDF-3TC-DTG	Working	Stage I	20	2021	Routine Monitoring	Active	Facility	No								No sign or symptoms of TB	No sign or symptoms of TB
1966	Adamawa	Female	20-29	2016	180	Adult.1st.Line	TDF-3TC-DTG	Working	Stage II	0	2020	Routine Monitoring	Active	Facility	No								No sign or symptoms of TB	No sign or symptoms of TB
1967	Adamawa	Female	40+	2021	180	Adult.1st.Line	TDF-3TC-DTG	Working	Stage I	0	2022	Routine Monitoring	Active	Facility	No								No sign or symptoms of TB	No sign or symptoms of TB
1968	Adamawa	Male	40+	2020	180	Adult.1st.Line	TDF-3TC-DTG	Working	Stage I	0	2022	Routine Monitoring	Active	Facility	No								No sign or symptoms of TB	No sign or symptoms of TB
1970	Adamawa	Male	30-39	2017	180	Adult.1st.Line	TDF-3TC-DTG	Working	Stage I	0	2022	Routine Monitoring	Active	Facility	No								No sign or symptoms of TB	No sign or symptoms of TB
1971	Adamawa	Female	30-39	2010	180	Adult.1st.Line	TDF-3TC-DTG	Working	Stage I	20	2021	Routine Monitoring	Active-Transfer In	Facility	No								No sign or symptoms of TB	No sign or symptoms of TB
1972	Adamawa	Female	40+	2017	180	Adult.1st.Line	TDF-3TC-DTG	Working	Stage I	20	2021	Routine Monitoring	Active	Facility	No								No sign or symptoms of TB	No sign or symptoms of TB
1973	Adamawa	Female	40+	2020	180	Adult.1st.Line	TDF-3TC-DTG	Working	Stage I	20	2021	Routine Monitoring	Active-Transfer In	Facility	No								No sign or symptoms of TB	No sign or symptoms of TB
1974	Adamawa	Female	20-29	2017	180	Adult.1st.Line	TDF-3TC-DTG	Working	Stage I	230	2021	Routine Monitoring	Active	Facility	No								No sign or symptoms of TB	No sign or symptoms of TB
1975	Adamawa	Female	30-39	2020	180	Adult.1st.Line	TDF-3TC-DTG	Working	Stage I	32.2	2021	Routine Monitoring	Active	Facility	No								No sign or symptoms of TB	No sign or symptoms of TB
1978	Adamawa	Female	40+	2014	180	Adult.1st.Line	TDF-3TC-DTG	Working	Stage I	41.3	2021	Routine Monitoring	Active-Transfer In	Facility	No								No sign or symptoms of TB	No sign or symptoms of TB
1980	Adamawa	Male	40+	2020	180	Adult.1st.Line	TDF-3TC-DTG	Working	Stage I	20	2021	Routine Monitoring	Active	Facility	No								No sign or symptoms of TB	No sign or symptoms of TB
1981	Adamawa	Male	40+	2020	180	Adult.1st.Line	TDF-3TC-DTG	Working	Stage I	225	2022	Routine Monitoring	Active	Facility	No								No sign or symptoms of TB	No sign or symptoms of TB
1982	Adamawa	Female	30-39	2013	180	Adult.1st.Line	TDF-3TC-DTG	Working	Stage I	20	2022	Routine Monitoring	Active-Transfer In	Facility	No								No sign or symptoms of TB	No sign or symptoms of TB
1983	Adamawa	Male	10-19	2016	90	Peds.1st.Line	ABC-3TC-DTG	Working	Stage I	57.5	2021	Routine Monitoring	Active	Facility	Yes	2020	3	2020	Yes	2021	57.5	2021	No sign or symptoms of TB	No sign or symptoms of TB
1984	Adamawa	Female	30-39	2021	180	Adult.1st.Line	TDF-3TC-DTG	Working	Stage I	2470	2022	Targeted Monitoring	Active	Facility	Yes	2022	1	2022	No				No sign or symptoms of TB	No sign or symptoms of TB
1985	Adamawa	Female	20-29	2021	180	Adult.1st.Line	TDF-3TC-DTG	Working	Stage I				Active	Clinical Platforms (PHCs/Private Clinics/Nursing Homes)	No								No sign or symptoms of TB	No sign or symptoms of TB
1989	Adamawa	Female	30-39	2016	180	Adult.1st.Line	TDF-3TC-DTG	Working	Stage I	20	2022	Routine Monitoring	Active	Facility	Yes	2020	3	2020	Yes	2021	20	2022	No sign or symptoms of TB	No sign or symptoms of TB
1990	Adamawa	Male	40+	2016	180	Adult.1st.Line	TDF-3TC-DTG	Working	Stage I	30.5	2022	Routine Monitoring	Active	Facility	No								No sign or symptoms of TB	No sign or symptoms of TB
1993	Adamawa	Female	40+	2007	180	Adult.1st.Line	TDF-3TC-DTG	Working	Stage I	26.3	2022	Routine Monitoring	Active-Transfer In	Facility	No								No sign or symptoms of TB	No sign or symptoms of TB
1994	Adamawa	Female	40+	2011	180	Adult.1st.Line	TDF-3TC-DTG	Working	Stage I	33.7	2022	Routine Monitoring	Active-Transfer In	Facility	Yes	2020	3	2020	Yes	2021	33.7	2022	No sign or symptoms of TB	No sign or symptoms of TB
1996	Adamawa	Female	30-39	2014	180	Adult.1st.Line	TDF-3TC-DTG	Working	Stage I	119	2022	Routine Monitoring	Active	Facility	No								No sign or symptoms of TB	No sign or symptoms of TB
1997	Adamawa	Female	30-39	2015	180	Adult.1st.Line	TDF-3TC-DTG	Working	Stage I	0	2020	Routine Monitoring	Active	Facility	No								No sign or symptoms of TB	No sign or symptoms of TB
1998	Adamawa	Female	30-39	2016	180	Adult.1st.Line	TDF-3TC-DTG	Working	Stage I	20	2022	Routine Monitoring	Active-Transfer In	Facility	No								No sign or symptoms of TB	No sign or symptoms of TB
2000	Adamawa	Male	40+	2018	180	Adult.1st.Line	TDF-3TC-DTG	Working	Stage I	85.8	2022	Routine Monitoring	Active	Facility	No								No sign or symptoms of TB	No sign or symptoms of TB
2001	Adamawa	Male	30-39	2008	180	Adult.1st.Line	TDF-3TC-DTG	Working	Stage I	20	2022	Routine Monitoring	Active	Facility	No								No sign or symptoms of TB	No sign or symptoms of TB
2002	Adamawa	Female	20-29	2021	180	Adult.1st.Line	TDF-3TC-DTG	Working	Stage I	0	2022	Routine Monitoring	Active	Facility	No								No sign or symptoms of TB	No sign or symptoms of TB
2004	Adamawa	Female	40+	2018	180	Adult.1st.Line	TDF-3TC-DTG	Working	Stage I	20	2022	Routine Monitoring	Active	Facility	No								No sign or symptoms of TB	No sign or symptoms of TB
2006	Adamawa	Female	40+	2005	180	Adult.1st.Line	TDF-3TC-DTG	Working	Stage I	0	2021	Routine Monitoring	Active-Transfer In	Facility	No								No sign or symptoms of TB	No sign or symptoms of TB
2008	Adamawa	Female	20-29	2020	180	Adult.1st.Line	TDF-3TC-DTG	Working	Stage I	73.1	2021	Routine Monitoring	Active	Facility	No								No sign or symptoms of TB	No sign or symptoms of TB
2009	Adamawa	Male	30-39	2014	180	Adult.1st.Line	TDF-3TC-DTG	Working	Stage I	67.7	2022	Routine Monitoring	Active-Transfer In	Facility	Yes	2020	3	2020	Yes	2022	67.7	2022	No sign or symptoms of TB	No sign or symptoms of TB
2012	Adamawa	Female	40+	2014	180	Adult.1st.Line	TDF-3TC-DTG	Working	Stage I	20	2021	Routine Monitoring	Active-Transfer In	Facility	No								No sign or symptoms of TB	No sign or symptoms of TB
2013	Adamawa	Male	40+	2021	180	Adult.1st.Line	TDF-3TC-DTG	Working	Stage I	24.9	2022	Routine Monitoring	Active	Facility	No								No sign or symptoms of TB	No sign or symptoms of TB
2014	Adamawa	Female	40+	2021	180	Adult.1st.Line	TDF-3TC-DTG	Working	Stage I	0	2022	Routine Monitoring	Active	Facility	No								No sign or symptoms of TB	No sign or symptoms of TB
2015	Adamawa	Female	40+	2009	180	Adult.1st.Line	TDF-3TC-DTG	Working	Stage I	0	2022	Routine Monitoring	Active-Transfer In	Facility	No								No sign or symptoms of TB	No sign or symptoms of TB
2016	Adamawa	Male	40+	2020	180	Adult.1st.Line	TDF-3TC-DTG	Working	Stage I	0	2022	Routine Monitoring	Active-Restart	Facility	No								No sign or symptoms of TB	No sign or symptoms of TB
2017	Adamawa	Female	40+	2021	180	Adult.1st.Line	TDF-3TC-DTG	Working	Stage I	20	2021	Routine Monitoring	Active	Facility	No								No sign or symptoms of TB	No sign or symptoms of TB
2018	Adamawa	Female	30-39	2021	180	Adult.1st.Line	TDF-3TC-DTG	Working	Stage I				Active	Clinical Platforms (PHCs/Private Clinics/Nursing Homes)	No								No sign or symptoms of TB	No sign or symptoms of TB
2019	Adamawa	Male	40+	2006	180	Adult.1st.Line	TDF-3TC-DTG	Working	Stage I	20	2021	Routine Monitoring	Active-Transfer In	Facility	No								No sign or symptoms of TB	No sign or symptoms of TB
2023	Adamawa	Female	20-29	2016	180	Adult.1st.Line	TDF-3TC-DTG	Working	Stage I	20	2021	Routine Monitoring	Active	Facility	Yes	2020	3	2020	Yes	2021	20	2021	No sign or symptoms of TB	No sign or symptoms of TB
2025	Adamawa	Male	30-39	2013	180	Adult.1st.Line	TDF-3TC-DTG	Working	Stage I	0	2022	Routine Monitoring	Active-Transfer In	Facility	No								No sign or symptoms of TB	No sign or symptoms of TB
2028	Adamawa	Male	20-29	2017	180	Adult.1st.Line	TDF-3TC-DTG	Working	Stage I	58	2022	Routine Monitoring	Active	Facility	No								No sign or symptoms of TB	No sign or symptoms of TB
2029	Adamawa	Female	40+	2020	180	Adult.1st.Line	TDF-3TC-DTG	Working	Stage I	541	2022	Routine Monitoring	Active	Facility	No								No sign or symptoms of TB	No sign or symptoms of TB
2031	Adamawa	Female	30-39	2020	180	Adult.1st.Line	TDF-3TC-DTG	Working	Stage I	0	2022	Routine Monitoring	Active	Community	Yes	2020	3	2020	Yes	2022	0	2022	No sign or symptoms of TB	No sign or symptoms of TB
2032	Adamawa	Female	40+	2009	180	Adult.1st.Line	TDF-3TC-DTG	Working	Stage I	0	2022	Routine Monitoring	Active-Transfer In	Facility	No								No sign or symptoms of TB	No sign or symptoms of TB
2033	Adamawa	Female	40+	2014	180	Adult.1st.Line	TDF-3TC-DTG	Working	Stage I	2440	2021	Targeted Monitoring	Active-Transfer In	Facility	Yes	2021	3	2021	No				No sign or symptoms of TB	No sign or symptoms of TB
2037	Adamawa	Female	30-39	2018	180	Adult.1st.Line	TDF-3TC-DTG	Working	Stage I	33.5	2021	Routine Monitoring	Active	Facility	No								No sign or symptoms of TB	No sign or symptoms of TB
2038	Adamawa	Female	40+	2021	180	Adult.1st.Line	TDF-3TC-DTG	Working	Stage I				Active	Clinical Platforms (PHCs/Private Clinics/Nursing Homes)	No								No sign or symptoms of TB	No sign or symptoms of TB
2039	Adamawa	Female	30-39	2017	180	Adult.1st.Line	TDF-3TC-DTG	Working	Stage I	0	2022	Routine Monitoring	Active	Facility	No								No sign or symptoms of TB	No sign or symptoms of TB
2040	Adamawa	Male	30-39	2010	90	Adult.2nd.Line	Other	Working	Stage I	1210	2021	Targeted Monitoring	Active-Transfer In	Facility	Yes	2022	2	2022	No				No sign or symptoms of TB	No sign or symptoms of TB
2041	Adamawa	Female	40+	2017	180	Adult.1st.Line	TDF-3TC-DTG	Working	Stage I	0	2022	Routine Monitoring	Active-Transfer In	Facility	No								No sign or symptoms of TB	No sign or symptoms of TB
2042	Adamawa	Male	40+	2010	180	Adult.1st.Line	TDF-3TC-DTG	Working	Stage I	20	2022	Routine Monitoring	Active-Transfer In	Facility	No								No sign or symptoms of TB	No sign or symptoms of TB
2044	Adamawa	Female	40+	2010	180	Adult.1st.Line	TDF-3TC-DTG	Working	Stage I	20	2022	Routine Monitoring	Active-Transfer In	Facility	No								No sign or symptoms of TB	No sign or symptoms of TB
2046	Adamawa	Female	40+	2018	180	Adult.1st.Line	TDF-3TC-DTG	Working	Stage I	20	2021	Routine Monitoring	Active	Facility	Yes	2020	3	2020	Yes	2021	20	2021	No sign or symptoms of TB	No sign or symptoms of TB
2048	Adamawa	Female	30-39	2017	180	Adult.1st.Line	TDF-3TC-DTG	Working	Stage I	20	2021	Routine Monitoring	Active	Facility	No								No sign or symptoms of TB	No sign or symptoms of TB
2049	Adamawa	Female	20-29	2020	180	Adult.1st.Line	TDF-3TC-DTG	Working	Stage I	23.3	2022	Targeted Monitoring	Active-Transfer In	Facility	No								No sign or symptoms of TB	No sign or symptoms of TB
2052	Adamawa	Female	30-39	2015	180	Adult.1st.Line	TDF-3TC-DTG	Working	Stage I	3730	2020	Routine Monitoring	Active	Facility	No								No sign or symptoms of TB	No sign or symptoms of TB
2056	Adamawa	Female	40+	2017	180	Adult.1st.Line	TDF-3TC-DTG	Working	Stage I	20	2021	Routine Monitoring	Active	Facility	No								No sign or symptoms of TB	No sign or symptoms of TB
2057	Adamawa	Male	40+	2015	180	Adult.1st.Line	TDF-3TC-DTG	Working	Stage I	38.5	2021	Targeted Monitoring	Active	Facility	No								No sign or symptoms of TB	No sign or symptoms of TB
2058	Adamawa	Female	30-39	2017	180	Adult.1st.Line	TDF-3TC-DTG	Working	Stage I	20	2021	Routine Monitoring	Active	Facility	No								No sign or symptoms of TB	No sign or symptoms of TB
2059	Adamawa	Male	40+	2016	180	Adult.1st.Line	TDF-3TC-DTG	Working	Stage I	27.3	2021	Routine Monitoring	Active-Transfer In	Facility	No								No sign or symptoms of TB	No sign or symptoms of TB
2063	Adamawa	Female	30-39	2015	180	Adult.1st.Line	TDF-3TC-DTG	Working	Stage I	20	2021	Routine Monitoring	Active	Facility	No								No sign or symptoms of TB	No sign or symptoms of TB
2064	Adamawa	Female	30-39	2010	180	Adult.1st.Line	TDF-3TC-DTG	Working	Stage I	20	2022	Routine Monitoring	Active-Transfer In	Facility	No								No sign or symptoms of TB	No sign or symptoms of TB
2066	Adamawa	Female	40+	2013	180	Adult.1st.Line	TDF-3TC-DTG	Working	Stage I	20	2022	Routine Monitoring	Active-Transfer In	Facility	No								No sign or symptoms of TB	No sign or symptoms of TB
2067	Adamawa	Female	40+	2019	180	Adult.1st.Line	TDF-3TC-DTG	Working	Stage I	0	2022	Routine Monitoring	Active	Facility	No								No sign or symptoms of TB	No sign or symptoms of TB
2069	Adamawa	Male	40+	2015	180	Adult.1st.Line	TDF-3TC-DTG	Working	Stage I	34.7	2022	Routine Monitoring	Active	Facility	No								No sign or symptoms of TB	No sign or symptoms of TB
2070	Adamawa	Female	30-39	2020	180	Adult.1st.Line	TDF-3TC-DTG	Working	Stage I	0	2021	Routine Monitoring	Active-Transfer In	Facility	No								No sign or symptoms of TB	No sign or symptoms of TB
2071	Adamawa	Female	20-29	2021	180	Adult.1st.Line	TDF-3TC-DTG	Working	Stage I	56.7	2022	Routine Monitoring	Active	Community	No								No sign or symptoms of TB	No sign or symptoms of TB
2073	Adamawa	Male	30-39	2015	180	Adult.1st.Line	TDF-3TC-DTG	Working	Stage I	24.1	2022	Routine Monitoring	Active	Facility	No								No sign or symptoms of TB	No sign or symptoms of TB
2074	Adamawa	Male	40+	2010	180	Adult.1st.Line	TDF-3TC-DTG	Working	Stage I	0	2022	Routine Monitoring	Active-Transfer In	Facility	No								No sign or symptoms of TB	No sign or symptoms of TB
2078	Adamawa	Female	40+	2006	180	Adult.1st.Line	TDF-3TC-DTG	Working	Stage I	0	2022	Routine Monitoring	Active-Transfer In	Facility	No								No sign or symptoms of TB	No sign or symptoms of TB
2081	Adamawa	Female	40+	2020	180	Adult.1st.Line	TDF-3TC-DTG	Working	Stage I				Active	Community	No								No sign or symptoms of TB	No sign or symptoms of TB
2083	Adamawa	Male	30-39	2016	180	Adult.1st.Line	TDF-3TC-DTG	Working	Stage I	0	2022	Routine Monitoring	Active	Facility	No								No sign or symptoms of TB	No sign or symptoms of TB
2085	Adamawa	Male	40+	2013	180	Adult.1st.Line	TDF-3TC-DTG	Working	Stage I	90.3	2021	Routine Monitoring	Active-Transfer In	Facility	Yes	2020	3	2020	Yes	2021	90.3	2021	No sign or symptoms of TB	No sign or symptoms of TB
2086	Adamawa	Male	40+	2017	180	Adult.1st.Line	TDF-3TC-DTG	Working	Stage I	20	2021	Routine Monitoring	Active	Facility	No								No sign or symptoms of TB	No sign or symptoms of TB
2088	Adamawa	Female	40+	2014	180	Adult.1st.Line	TDF-3TC-DTG	Working	Stage I	0	2019	Routine Monitoring	Active	Facility	No								No sign or symptoms of TB	No sign or symptoms of TB
2089	Adamawa	Male	30-39	2021	180	Adult.1st.Line	TDF-3TC-DTG	Working	Stage I	604	2021	Routine Monitoring	Active	Facility	No								No sign or symptoms of TB	No sign or symptoms of TB
2090	Adamawa	Female	40+	2012	180	Adult.1st.Line	TDF-3TC-DTG	Working	Stage I	20	2021	Routine Monitoring	Active-Transfer In	Facility	No								No sign or symptoms of TB	No sign or symptoms of TB
2091	Adamawa	Female	0-9	2019	90	Peds.1st.Line	ABC-3TC-DTG	Working	Stage I	25	2022	Routine Monitoring	Active	Facility	No								No sign or symptoms of TB	No sign or symptoms of TB
2093	Adamawa	Female	20-29	2018	90	Adult.1st.Line	TDF-3TC-DTG	Working	Stage I	0	2022	Routine Monitoring	Active	Facility	No								No sign or symptoms of TB	No sign or symptoms of TB
2094	Adamawa	Female	30-39	2021	180	Adult.1st.Line	TDF-3TC-DTG	Working	Stage I	103	2021	Routine Monitoring	Active	Facility	No								No sign or symptoms of TB	No sign or symptoms of TB
2095	Adamawa	Female	20-29	2011	180	Adult.1st.Line	TDF-3TC-DTG	Working	Stage I	20	2021	Routine Monitoring	Active-Transfer In	Facility	No								No sign or symptoms of TB	No sign or symptoms of TB
2096	Adamawa	Male	40+	2020	180	Adult.1st.Line	TDF-3TC-DTG	Working	Stage I	20	2021	Routine Monitoring	Active-Restart	Community	No								No sign or symptoms of TB	No sign or symptoms of TB
2097	Adamawa	Female	40+	2012	180	Adult.1st.Line	TDF-3TC-DTG	Working	Stage I	64.2	2022	Routine Monitoring	Active-Transfer In	Facility	No								No sign or symptoms of TB	No sign or symptoms of TB
2098	Adamawa	Female	30-39	2020	180	Adult.1st.Line	TDF-3TC-DTG	Working	Stage I	0	2022	Routine Monitoring	Active	Community	No								No sign or symptoms of TB	No sign or symptoms of TB
2100	Adamawa	Female	30-39	2021	180	Adult.1st.Line	TDF-3TC-DTG	Working	Stage I	20	2021	Routine Monitoring	Active	Community	No								No sign or symptoms of TB	No sign or symptoms of TB
2101	Adamawa	Male	40+	2020	180	Adult.1st.Line	TDF-3TC-DTG	Working	Stage I	0	2021	Routine Monitoring	Active-Restart	Facility	No								No sign or symptoms of TB	No sign or symptoms of TB
2102	Adamawa	Female	30-39	2013	180	Adult.1st.Line	TDF-3TC-DTG	Working	Stage I	0	2022	Routine Monitoring	Active-Restart	Facility	No								No sign or symptoms of TB	No sign or symptoms of TB
2103	Adamawa	Male	20-29	2021	180	Adult.1st.Line	TDF-3TC-DTG	Working	Stage I				Active	Community	No								No sign or symptoms of TB	No sign or symptoms of TB
2104	Adamawa	Female	30-39	2016	180	Adult.1st.Line	TDF-3TC-DTG	Working	Stage I	0	2022	Routine Monitoring	Active	Facility	No								No sign or symptoms of TB	No sign or symptoms of TB
2105	Adamawa	Female	20-29	2021	180	Adult.1st.Line	TDF-3TC-DTG	Working	Stage I	20	2022	Routine Monitoring	Active	Community	No								No sign or symptoms of TB	No sign or symptoms of TB
2106	Adamawa	Female	40+	2016	180	Adult.1st.Line	TDF-3TC-DTG	Working	Stage I	48.5	2022	Routine Monitoring	Active	Community	No								No sign or symptoms of TB	No sign or symptoms of TB
2107	Adamawa	Female	40+	2015	180	Adult.1st.Line	TDF-3TC-DTG	Working	Stage I	0	2020	Routine Monitoring	Active	Facility	No								No sign or symptoms of TB	No sign or symptoms of TB
2108	Adamawa	Female	10-19	2018	180	Peds.1st.Line	TDF-3TC-DTG	Working	Stage I	20	2021	Targeted Monitoring	Active	Facility	No								No sign or symptoms of TB	No sign or symptoms of TB
2109	Adamawa	Female	40+	2008	180	Adult.1st.Line	TDF-3TC-DTG	Working	Stage I	20	2022	Routine Monitoring	Active-Transfer In	Facility	No								No sign or symptoms of TB	No sign or symptoms of TB
2110	Adamawa	Female	40+	2011	180	Adult.1st.Line	TDF-3TC-DTG	Working	Stage I	0	2022	Routine Monitoring	Active-Transfer In	Facility	No								No sign or symptoms of TB	No sign or symptoms of TB
2113	Adamawa	Female	30-39	2020	180	Adult.1st.Line	TDF-3TC-DTG	Working	Stage I	0	2022	Routine Monitoring	Active	Community	No								No sign or symptoms of TB	No sign or symptoms of TB
2114	Adamawa	Female	40+	2021	180	Adult.1st.Line	TDF-3TC-DTG	Working	Stage I	20	2021	Routine Monitoring	Active	Community	No								No sign or symptoms of TB	No sign or symptoms of TB
2115	Adamawa	Female	20-29	2016	180	Adult.1st.Line	TDF-3TC-DTG	Working	Stage I	30.9	2022	Routine Monitoring	Active	Facility	No								No sign or symptoms of TB	No sign or symptoms of TB
2117	Adamawa	Male	40+	2020	180	Adult.1st.Line	TDF-3TC-DTG	Working	Stage I	48.5	2022	Routine Monitoring	Active-Transfer In	Facility	No								No sign or symptoms of TB	No sign or symptoms of TB
2118	Adamawa	Male	40+	2021	180	Adult.1st.Line	TDF-3TC-DTG	Working	Stage I	0	2022	Targeted Monitoring	Active-Transfer In	Facility	No								No sign or symptoms of TB	No sign or symptoms of TB
2121	Adamawa	Female	30-39	2016	180	Adult.1st.Line	TDF-3TC-DTG	Working	Stage I	0	2021	Routine Monitoring	Active	Facility	No								No sign or symptoms of TB	No sign or symptoms of TB
2123	Adamawa	Female	40+	2011	180	Adult.1st.Line	TDF-3TC-DTG	Working	Stage I	0	2022	Routine Monitoring	Active-Transfer In	Facility	No								No sign or symptoms of TB	No sign or symptoms of TB
2124	Adamawa	Male	10-19	2012	180	Peds.1st.Line	TDF-3TC-DTG	Working	Stage I	0	2022	Targeted Monitoring	Active-Transfer In	Facility	No								No sign or symptoms of TB	No sign or symptoms of TB
2125	Adamawa	Female	20-29	2020	180	Adult.1st.Line	TDF-3TC-DTG	Working	Stage I	14200	2022	Targeted Monitoring	Active-Transfer In	Facility	Yes	2022	2	2022	No				No sign or symptoms of TB	No sign or symptoms of TB
2126	Adamawa	Female	30-39	2011	180	Adult.1st.Line	TDF-3TC-DTG	Working	Stage I	20	2021	Routine Monitoring	Active-Transfer In	Facility	No								No sign or symptoms of TB	No sign or symptoms of TB
2128	Adamawa	Male	40+	2018	180	Adult.1st.Line	TDF-3TC-DTG	Working	Stage I	49.5	2021	Routine Monitoring	Active-Restart	Facility	No								No sign or symptoms of TB	No sign or symptoms of TB
2129	Adamawa	Male	40+	2015	180	Adult.1st.Line	TDF-3TC-DTG	Working	Stage I	71.1	2021	Routine Monitoring	Active	Facility	No								No sign or symptoms of TB	No sign or symptoms of TB
2132	Adamawa	Female	20-29	2020	180	Adult.1st.Line	TDF-3TC-DTG	Working	Stage I	0	2022	Routine Monitoring	Active	Community	No								No sign or symptoms of TB	No sign or symptoms of TB
2133	Adamawa	Female	20-29	2015	180	Adult.1st.Line	TDF-3TC-DTG	Working	Stage I	20	2022	Routine Monitoring	Active	Facility	No								No sign or symptoms of TB	No sign or symptoms of TB
2134	Adamawa	Female	40+	2022	90	Adult.1st.Line	TDF-3TC-DTG	Working	Stage I	0	2022	Routine Monitoring	Active	Facility	No								No sign or symptoms of TB	No sign or symptoms of TB
2137	Adamawa	Female	20-29	2020	180	Adult.1st.Line	TDF-3TC-DTG	Working	Stage I	0	2022	Routine Monitoring	Active	Community	No								No sign or symptoms of TB	No sign or symptoms of TB
2139	Adamawa	Male	20-29	2019	180	Adult.1st.Line	TDF-3TC-DTG	Working	Stage I	20	2021	Routine Monitoring	Active	Facility	No								No sign or symptoms of TB	No sign or symptoms of TB
2140	Adamawa	Male	30-39	2021	180	Adult.1st.Line	TDF-3TC-DTG	Working	Stage I	20	2022	Routine Monitoring	Active	Facility	No								No sign or symptoms of TB	No sign or symptoms of TB
2143	Adamawa	Female	19-20	2020	180	Adult.1st.Line	TDF-3TC-DTG	Working	Stage I	28500	2022	Targeted Monitoring	Active	Community	Yes	2022	3	2022	Yes	2022			No sign or symptoms of TB	No sign or symptoms of TB
2146	Adamawa	Female	0-9	2016	90	Peds.1st.Line	ABC-3TC-DTG	Working	Stage I	0	2022	Routine Monitoring	Active-Transfer In	Facility	Yes	2020	3	2020	Yes	2022	0	2022	No sign or symptoms of TB	No sign or symptoms of TB
2150	Adamawa	Female	40+	2014	180	Adult.1st.Line	TDF-3TC-DTG	Working	Stage I	20	2021	Routine Monitoring	Active	Facility	No								No sign or symptoms of TB	No sign or symptoms of TB
2151	Adamawa	Male	30-39	2015	180	Adult.1st.Line	TDF-3TC-DTG	Working	Stage I	29.5	2022	Routine Monitoring	Active	Facility	No								No sign or symptoms of TB	No sign or symptoms of TB
2153	Adamawa	Female	30-39	2020	180	Adult.1st.Line	TDF-3TC-DTG	Working	Stage I	20	2021	Routine Monitoring	Active	Facility	No								No sign or symptoms of TB	No sign or symptoms of TB
2154	Adamawa	Female	30-39	2018	180	Adult.1st.Line	TDF-3TC-DTG	Working	Stage I	67.3	2022	Routine Monitoring	Active	Facility	No								No sign or symptoms of TB	No sign or symptoms of TB
2155	Adamawa	Female	0-9	2020	90	Peds.1st.Line	ABC-3TC-DTG	Working	Stage I	20	2021	Routine Monitoring	Active	Community	No								No sign or symptoms of TB	No sign or symptoms of TB
2160	Adamawa	Female	40+	2019	180	Adult.1st.Line	TDF-3TC-DTG	Working	Stage I	265	2021	Routine Monitoring	Active	Facility	No								No sign or symptoms of TB	No sign or symptoms of TB
2165	Adamawa	Female	40+	2016	180	Adult.1st.Line	TDF-3TC-DTG	Working	Stage I	0	2021	Routine Monitoring	Active-Transfer In	Facility	No								No sign or symptoms of TB	No sign or symptoms of TB
2168	Adamawa	Female	40+	2013	180	Adult.1st.Line	TDF-3TC-DTG	Working	Stage I	20	2022	Routine Monitoring	Active	Facility	Yes	2019	3	2019	Yes	2022	20	2022	No sign or symptoms of TB	No sign or symptoms of TB
2170	Adamawa	Male	40+	2017	180	Adult.1st.Line	TDF-3TC-DTG	Working	Stage I	0	2022	Routine Monitoring	Active	Facility	No								No sign or symptoms of TB	No sign or symptoms of TB
2180	Adamawa	Male	40+	2019	180	Adult.1st.Line	TDF-3TC-DTG	Working	Stage I	20	2022	Routine Monitoring	Active	Facility	No								No sign or symptoms of TB	No sign or symptoms of TB
2187	Adamawa	Male	40+	2010	180	Adult.1st.Line	TDF-3TC-DTG	Working	Stage I	65.3	2022	Routine Monitoring	Active	Facility	No								No sign or symptoms of TB	No sign or symptoms of TB
2189	Adamawa	Male	40+	2019	180	Adult.1st.Line	TDF-3TC-DTG	Working	Stage I	20	2021	Routine Monitoring	Active	Facility	No								No sign or symptoms of TB	No sign or symptoms of TB
2190	Adamawa	Female	30-39	2015	180	Adult.1st.Line	TDF-3TC-DTG	Working	Stage I	20	2021	Routine Monitoring	Active	Facility	No								No sign or symptoms of TB	No sign or symptoms of TB
2195	Adamawa	Female	30-39	2017	180	Adult.1st.Line	TDF-3TC-DTG	Working	Stage I	20	2021	Routine Monitoring	Active-Restart	Facility	No								No sign or symptoms of TB	No sign or symptoms of TB
2196	Adamawa	Male	10-19	2017	180	Peds.1st.Line	TDF-3TC-DTG	Working	Stage I	57.3	2021	Routine Monitoring	Active	Facility	Yes	2020	3	2020	Yes	2021	57.3	2021	No sign or symptoms of TB	No sign or symptoms of TB
2198	Adamawa	Female	20-29	2019	180	Adult.1st.Line	TDF-3TC-DTG	Working	Stage I				Active-Transfer In	Facility	No								No sign or symptoms of TB	No sign or symptoms of TB
2199	Adamawa	Female	19-20	2012	90	Adult.2nd.Line	TDF-3TC-ATV/r	Working	Stage I	67200	2022	Targeted Monitoring	Active-Restart	Facility	Yes	2022	3	2022	No				No sign or symptoms of TB	No sign or symptoms of TB
2200	Adamawa	Female	10-19	2012	180	Adult.1st.Line	TDF-3TC-DTG	Working	Stage I				Active-Transfer In	Facility	No								Currently on TPT	No sign or symptoms of TB
2204	Adamawa	Male	40+	2011	180	Adult.1st.Line	TDF-3TC-DTG	Working	Stage I	0	2021	Routine Monitoring	Active-Transfer In	Facility	No								No sign or symptoms of TB	No sign or symptoms of TB
2205	Adamawa	Female	30-39	2013	180	Adult.1st.Line	TDF-3TC-DTG	Working	Stage I	20	2021	Routine Monitoring	Active	Facility	No								No sign or symptoms of TB	No sign or symptoms of TB
2207	Adamawa	Female	20-29	2020	180	Adult.1st.Line	TDF-3TC-DTG	Working	Stage I	23.7	2022	Routine Monitoring	Active	Community	No								No sign or symptoms of TB	No sign or symptoms of TB
2208	Adamawa	Female	20-29	2010	180	Adult.1st.Line	TDF-3TC-DTG	Working	Stage I	804	2022	Routine Monitoring	Active	Facility	No								No sign or symptoms of TB	No sign or symptoms of TB
2212	Adamawa	Female	40+	2019	180	Adult.1st.Line	TDF-3TC-DTG	Working	Stage I	20	2021	Routine Monitoring	Active	Facility	No								No sign or symptoms of TB	No sign or symptoms of TB
2214	Adamawa	Male	20-29	2020	180	Adult.1st.Line	TDF-3TC-DTG	Working	Stage I	24.1	2020	Routine Monitoring	Active	Facility	No								No sign or symptoms of TB	No sign or symptoms of TB
2215	Adamawa	Female	40+	2018	180	Adult.1st.Line	TDF-3TC-DTG	Working	Stage I	20	2021	Routine Monitoring	Active-Transfer In	Facility	No								No sign or symptoms of TB	No sign or symptoms of TB
2216	Adamawa	Female	30-39	2010	180	Adult.1st.Line	TDF-3TC-DTG	Working	Stage I	20	2021	Routine Monitoring	Active	Facility	No								No sign or symptoms of TB	No sign or symptoms of TB
2218	Adamawa	Female	30-39	2010	180	Adult.1st.Line	TDF-3TC-DTG	Working	Stage I	20	2021	Routine Monitoring	Active	Facility	No								No sign or symptoms of TB	No sign or symptoms of TB
2219	Adamawa	Female	30-39	2021	180	Adult.1st.Line	TDF-3TC-DTG	Working	Stage I	0	2022	Routine Monitoring	Active	Facility	No								No sign or symptoms of TB	No sign or symptoms of TB
2220	Adamawa	Female	20-29	2022	180	Adult.1st.Line	TDF-3TC-DTG	Working	Stage I				Active	Clinical Platforms (PHCs/Private Clinics/Nursing Homes)	No								Currently on TPT	No sign or symptoms of TB
2222	Adamawa	Female	40+	2017	180	Adult.1st.Line	TDF-3TC-DTG	Working	Stage I	80.1	2020	Routine Monitoring	Active	Facility	No								No sign or symptoms of TB	No sign or symptoms of TB
2223	Adamawa	Female	40+	2016	180	Adult.1st.Line	TDF-3TC-DTG	Working	Stage I	20.6	2021	Routine Monitoring	Active	Facility	No								No sign or symptoms of TB	No sign or symptoms of TB
2224	Adamawa	Female	30-39	2019	180	Adult.1st.Line	TDF-3TC-DTG	Working	Stage I	426	2021	Routine Monitoring	Active	Facility	No								No sign or symptoms of TB	No sign or symptoms of TB
2225	Adamawa	Female	30-39	2018	180	Adult.1st.Line	TDF-3TC-DTG	Working	Stage I	98.1	2021	Routine Monitoring	Active	Facility	No								No sign or symptoms of TB	No sign or symptoms of TB
2226	Adamawa	Female	40+	2019	180	Adult.1st.Line	TDF-3TC-DTG	Working	Stage I	20	2021	Routine Monitoring	Active	Facility	No								No sign or symptoms of TB	No sign or symptoms of TB
2228	Adamawa	Male	20-29	2022	180	Adult.1st.Line	TDF-3TC-DTG	Working	Stage I				Active	Clinical Platforms (PHCs/Private Clinics/Nursing Homes)	No								Currently on TPT	No sign or symptoms of TB
2232	Adamawa	Female	30-39	2014	180	Adult.1st.Line	TDF-3TC-DTG	Working	Stage I	197	2022	Routine Monitoring	Active-Transfer In	Facility	No								No sign or symptoms of TB	No sign or symptoms of TB
2233	Adamawa	Female	0-9	2021	90	Peds.1st.Line	ABC-3TC-pDTG	Working	Stage I				Active	Community Based Organisation	No								No sign or symptoms of TB	No sign or symptoms of TB
2234	Adamawa	Female	30-39	2018	180	Adult.1st.Line	TDF-3TC-DTG	Working	Stage I	30.4	2020	Routine Monitoring	Active	Facility	No								No sign or symptoms of TB	No sign or symptoms of TB
2235	Adamawa	Female	30-39	2021	180	Adult.1st.Line	TDF-3TC-DTG	Working	Stage I	35.8	2021	Routine Monitoring	Active	Community	No								No sign or symptoms of TB	No sign or symptoms of TB
2242	Adamawa	Female	30-39	2010	180	Adult.1st.Line	TDF-3TC-DTG	Working	Stage I	77.1	2022	Routine Monitoring	Active	Facility	Yes	2021	3	2021	Yes	2021	77.1	2022	No sign or symptoms of TB	No sign or symptoms of TB
2243	Adamawa	Female	40+	2015	180	Adult.1st.Line	TDF-3TC-DTG	Working	Stage I	0	2022	Routine Monitoring	Active	Facility	No								No sign or symptoms of TB	No sign or symptoms of TB
2247	Adamawa	Female	20-29	2013	180	Adult.1st.Line	TDF-3TC-DTG	Working	Stage I	20	2022	Routine Monitoring	Active	Facility	No								No sign or symptoms of TB	No sign or symptoms of TB
2248	Adamawa	Female	30-39	2017	180	Adult.1st.Line	TDF-3TC-DTG	Working	Stage I	0	2022	Routine Monitoring	Active	Facility	No								No sign or symptoms of TB	No sign or symptoms of TB
2249	Adamawa	Female	20-29	2021	180	Adult.1st.Line	TDF-3TC-DTG	Working	Stage I	8800	2021	Targeted Monitoring	Active	Clinical Platforms (PHCs/Private Clinics/Nursing Homes)	Yes	2021	3	2022	Yes	2022			No sign or symptoms of TB	No sign or symptoms of TB
2250	Adamawa	Male	30-39	2021	180	Adult.1st.Line	TDF-3TC-DTG	Working	Stage I	41.5	2022	Routine Monitoring	Active	Community	No								No sign or symptoms of TB	No sign or symptoms of TB
2251	Adamawa	Female	40+	2016	180	Adult.1st.Line	TDF-3TC-DTG	Working	Stage I	6360	2021	Routine Monitoring	Active-Transfer In	Facility	Yes	2021	3	2021	Yes	2021			No sign or symptoms of TB	No sign or symptoms of TB
2253	Adamawa	Female	30-39	2021	180	Adult.1st.Line	TDF-3TC-DTG	Working	Stage I	21.5	2022	Targeted Monitoring	Active	Facility	No								No sign or symptoms of TB	No sign or symptoms of TB
2256	Adamawa	Female	30-39	2020	180	Adult.1st.Line	TDF-3TC-DTG	Working	Stage I	20	2021	Routine Monitoring	Active	Community	No								No sign or symptoms of TB	No sign or symptoms of TB
2257	Adamawa	Female	40+	2015	180	Adult.1st.Line	TDF-3TC-DTG	Working	Stage I	20	2021	Routine Monitoring	Active	Facility	No								No sign or symptoms of TB	No sign or symptoms of TB
2258	Adamawa	Female	40+	2018	180	Adult.1st.Line	TDF-3TC-DTG	Working	Stage I				Active-Restart	Facility	No								No sign or symptoms of TB	No sign or symptoms of TB
2263	Adamawa	Male	10-19	2017	180	Peds.1st.Line	TDF-3TC-DTG	Working	Stage I	20	2022	Routine Monitoring	Active-Restart	Facility	No								No sign or symptoms of TB	No sign or symptoms of TB
2265	Adamawa	Female	40+	2009	180	Adult.1st.Line	TDF-3TC-DTG	Working	Stage I	20	2021	Routine Monitoring	Active-Transfer In	Facility	No								No sign or symptoms of TB	No sign or symptoms of TB
2269	Adamawa	Female	40+	2009	180	Adult.1st.Line	TDF-3TC-DTG	Working	Stage I	20	2022	Routine Monitoring	Active	Facility	No								No sign or symptoms of TB	No sign or symptoms of TB
2271	Adamawa	Female	30-39	2021	180	Adult.1st.Line	TDF-3TC-DTG	Working	Stage I	20	2021	Routine Monitoring	Active	Facility	No								No sign or symptoms of TB	No sign or symptoms of TB
2277	Adamawa	Male	20-29	2020	180	Adult.1st.Line	TDF-3TC-DTG	Working	Stage I	940000	2022	Targeted Monitoring	Active	Facility	Yes	2022	3	2022	Yes	2022			No sign or symptoms of TB	No sign or symptoms of TB
2280	Adamawa	Female	40+	2010	180	Adult.1st.Line	TDF-3TC-DTG	Working	Stage I	20	2021	Routine Monitoring	Active	Facility	No								No sign or symptoms of TB	No sign or symptoms of TB
2284	Adamawa	Male	40+	2021	180	Adult.1st.Line	TDF-3TC-DTG	Working	Stage I	20	2021	Targeted Monitoring	Active	Facility	No								No sign or symptoms of TB	No sign or symptoms of TB
2285	Adamawa	Male	40+	2017	180	Adult.1st.Line	TDF-3TC-DTG	Working	Stage I	35.7	2022	Targeted Monitoring	Active-Restart	Facility	No								No sign or symptoms of TB	No sign or symptoms of TB
2286	Adamawa	Female	40+	2009	180	Adult.1st.Line	TDF-3TC-DTG	Working	Stage I	20	2022	Routine Monitoring	Active-Transfer In	Facility	No								No sign or symptoms of TB	No sign or symptoms of TB
2287	Adamawa	Female	30-39	2016	180	Adult.1st.Line	TDF-3TC-DTG	Working	Stage I	20	2022	Routine Monitoring	Active	Facility	No								No sign or symptoms of TB	No sign or symptoms of TB
2289	Adamawa	Female	30-39	2021	180	Adult.1st.Line	TDF-3TC-DTG	Working	Stage I	167	2021	Targeted Monitoring	Active	Clinical Platforms (PHCs/Private Clinics/Nursing Homes)	No								No sign or symptoms of TB	No sign or symptoms of TB
2290	Adamawa	Female	10-19	2017	180	Peds.1st.Line	TDF-3TC-DTG	Working	Stage I	20	2022	Routine Monitoring	Active	Facility	Yes	2019	3	2019	Yes	2022	20	2022	No sign or symptoms of TB	No sign or symptoms of TB
2291	Adamawa	Female	30-39	2018	180	Adult.1st.Line	TDF-3TC-DTG	Working	Stage I	20	2022	Routine Monitoring	Active	Facility	No								No sign or symptoms of TB	No sign or symptoms of TB
2292	Adamawa	Female	30-39	2021	180	Adult.1st.Line	TDF-3TC-DTG	Working	Stage I	20	2022	Targeted Monitoring	Active-Transfer In	Facility	Yes	2021	3	2021	Yes	2022	20	2022	No sign or symptoms of TB	No sign or symptoms of TB
2293	Adamawa	Male	40+	2014	180	Adult.1st.Line	TDF-3TC-DTG	Working	Stage I	29.1	2022	Routine Monitoring	Active	Facility	Yes	2020	3	2020	Yes	2021	29.1	2022	No sign or symptoms of TB	No sign or symptoms of TB
2296	Adamawa	Female	30-39	2013	180	Adult.1st.Line	TDF-3TC-DTG	Working	Stage I	20	2021	Routine Monitoring	Active	Facility	No								No sign or symptoms of TB	No sign or symptoms of TB
2297	Adamawa	Female	30-39	2021	180	Adult.1st.Line	TDF-3TC-DTG	Working	Stage I				Active	Facility	No								No sign or symptoms of TB	No sign or symptoms of TB
2313	Adamawa	Male	10-19	2012	180	Peds.1st.Line	ABC-3TC-DTG	Working	Stage I	0	2022	Routine Monitoring	Active	Facility	No								No sign or symptoms of TB	No sign or symptoms of TB
2314	Adamawa	Female	20-29	2019	180	Adult.1st.Line	TDF-3TC-DTG	Working	Stage I	45.6	2021	Routine Monitoring	Active	Facility	No								No sign or symptoms of TB	No sign or symptoms of TB
2319	Adamawa	Female	20-29	2020	180	Adult.1st.Line	TDF-3TC-DTG	Working	Stage I	90.6	2020	Routine Monitoring	Active	Facility	No								No sign or symptoms of TB	No sign or symptoms of TB
2321	Adamawa	Female	20-29	2011	180	Adult.1st.Line	TDF-3TC-DTG	Working	Stage I	84.9	2022	Routine Monitoring	Active	Facility	Yes	2020	3	2020	Yes	2022	84.9	2022	No sign or symptoms of TB	No sign or symptoms of TB
2324	Adamawa	Female	30-39	2017	180	Adult.1st.Line	TDF-3TC-DTG	Working	Stage I	20.2	2022	Routine Monitoring	Active	Facility	No								No sign or symptoms of TB	No sign or symptoms of TB
2325	Adamawa	Female	30-39	2014	180	Adult.1st.Line	TDF-3TC-DTG	Working	Stage I	20	2022	Routine Monitoring	Active-Restart	Facility	No								No sign or symptoms of TB	No sign or symptoms of TB
2331	Adamawa	Male	30-39	2020	180	Adult.1st.Line	TDF-3TC-DTG	Working	Stage I				Active	Facility	No								No sign or symptoms of TB	No sign or symptoms of TB
2332	Adamawa	Female	30-39	2021	180	Adult.1st.Line	TDF-3TC-DTG	Working	Stage I	0	2021	Targeted Monitoring	Active	Facility	No								No sign or symptoms of TB	No sign or symptoms of TB
2333	Adamawa	Female	30-39	2019	180	Adult.1st.Line	TDF-3TC-DTG	Working	Stage I	20	2021	Routine Monitoring	Active	Facility	No								No sign or symptoms of TB	No sign or symptoms of TB
2334	Adamawa	Female	40+	2017	180	Adult.1st.Line	TDF-3TC-DTG	Working	Stage I	20	2021	Routine Monitoring	Active	Facility	No								No sign or symptoms of TB	No sign or symptoms of TB
2336	Adamawa	Female	40+	2010	180	Adult.1st.Line	TDF-3TC-DTG	Working	Stage I	20	2021	Routine Monitoring	Active	Facility	No								No sign or symptoms of TB	No sign or symptoms of TB
2337	Adamawa	Male	40+	2019	180	Adult.1st.Line	TDF-3TC-DTG	Working	Stage I	75.1	2020	Routine Monitoring	Active	Facility	No								No sign or symptoms of TB	No sign or symptoms of TB
2339	Adamawa	Male	40+	2011	180	Adult.1st.Line	TDF-3TC-DTG	Working	Stage I	20	2021	Routine Monitoring	Active	Facility	No								No sign or symptoms of TB	No sign or symptoms of TB
2340	Adamawa	Female	30-39	2016	180	Adult.1st.Line	TDF-3TC-DTG	Working	Stage I	46.5	2022	Routine Monitoring	Active	Facility	No								No sign or symptoms of TB	No sign or symptoms of TB
2343	Adamawa	Female	20-29	2020	180	Adult.1st.Line	TDF-3TC-DTG	Working	Stage I	20	2020	Routine Monitoring	Active	Facility	No								No sign or symptoms of TB	No sign or symptoms of TB
2344	Adamawa	Female	40+	2021	180	Adult.1st.Line	TDF-3TC-DTG	Working	Stage I				Active	Community	No								No sign or symptoms of TB	No sign or symptoms of TB
2346	Adamawa	Male	40+	2019	180	Adult.1st.Line	TDF-3TC-DTG	Working	Stage I	20.4	2021	Routine Monitoring	Active	Facility	No								No sign or symptoms of TB	No sign or symptoms of TB
2347	Adamawa	Female	30-39	2015	180	Adult.1st.Line	TDF-3TC-DTG	Working	Stage I	0	2022	Routine Monitoring	Active-Transfer In	Facility	Yes	2019	3	2019	Yes	2021	0	2022	No sign or symptoms of TB	No sign or symptoms of TB
2350	Adamawa	Female	40+	2017	180	Adult.1st.Line	TDF-3TC-DTG	Working	Stage I	38.6	2022	Routine Monitoring	Active	Facility	No								No sign or symptoms of TB	No sign or symptoms of TB
2351	Adamawa	Male	30-39	2016	180	Adult.1st.Line	TDF-3TC-DTG	Working	Stage I	20	2021	Routine Monitoring	Active	Facility	No								No sign or symptoms of TB	No sign or symptoms of TB
2352	Adamawa	Male	40+	2020	180	Adult.1st.Line	TDF-3TC-DTG	Working	Stage I	37.6	2022	Routine Monitoring	Active	Facility	No								No sign or symptoms of TB	No sign or symptoms of TB
2354	Adamawa	Female	40+	2013	180	Adult.1st.Line	TDF-3TC-DTG	Working	Stage I	40.9	2022	Routine Monitoring	Active-Transfer In	Facility	No								No sign or symptoms of TB	No sign or symptoms of TB
2355	Adamawa	Female	20-29	2018	180	Adult.1st.Line	TDF-3TC-DTG	Working	Stage I	0	2022	Routine Monitoring	Active-Restart	Facility	No								No sign or symptoms of TB	No sign or symptoms of TB
2356	Adamawa	Female	30-39	2020	180	Adult.1st.Line	TDF-3TC-DTG	Working	Stage I	21.2	2020	Targeted Monitoring	Active	Facility	No								No sign or symptoms of TB	No sign or symptoms of TB
2358	Adamawa	Male	40+	2019	180	Adult.1st.Line	TDF-3TC-DTG	Working	Stage I	80000	2021	Targeted Monitoring	Active-Transfer In	Facility	Yes	2021	3	2021	Yes	2021			No sign or symptoms of TB	No sign or symptoms of TB
2359	Adamawa	Female	30-39	2019	180	Adult.1st.Line	TDF-3TC-DTG	Working	Stage I	20	2022	Routine Monitoring	Active-Transfer In	Facility	No								No sign or symptoms of TB	No sign or symptoms of TB
2360	Adamawa	Female	40+	2014	180	Adult.1st.Line	TDF-3TC-DTG	Working	Stage I	39	2021	Routine Monitoring	Active	Facility	No								No sign or symptoms of TB	No sign or symptoms of TB
2363	Adamawa	Female	40+	2017	180	Adult.1st.Line	TDF-3TC-DTG	Working	Stage I	21600	2021	Targeted Monitoring	Active	Facility	Yes	2021	3	2022	Yes	2022			No sign or symptoms of TB	No sign or symptoms of TB
2366	Adamawa	Male	40+	2021	180	Adult.1st.Line	TDF-3TC-DTG	Working	Stage I	20	2022	Targeted Monitoring	Active	Facility	No								No sign or symptoms of TB	No sign or symptoms of TB
2369	Adamawa	Female	30-39	2010	180	Adult.1st.Line	TDF-3TC-DTG	Working	Stage I	20	2021	Routine Monitoring	Active	Facility	No								No sign or symptoms of TB	No sign or symptoms of TB
2371	Adamawa	Male	30-39	2014	180	Adult.1st.Line	TDF-3TC-DTG	Working	Stage I	20	2022	Routine Monitoring	Active	Facility	Yes	2019	3	2019	Yes	2022	20	2022	No sign or symptoms of TB	No sign or symptoms of TB
2372	Adamawa	Female	40+	2011	180	Adult.1st.Line	TDF-3TC-DTG	Working	Stage I	0	2021	Routine Monitoring	Active	Facility	No								No sign or symptoms of TB	No sign or symptoms of TB
2373	Adamawa	Male	30-39	2020	180	Adult.1st.Line	TDF-3TC-DTG	Working	Stage I	94.7	2021	Targeted Monitoring	Active	Facility	No								No sign or symptoms of TB	No sign or symptoms of TB
2374	Adamawa	Female	30-39	2021	180	Adult.1st.Line	TDF-3TC-DTG	Working	Stage I	20	2021	Routine Monitoring	Active	Facility	No								No sign or symptoms of TB	No sign or symptoms of TB
2378	Adamawa	Female	30-39	2020	180	Adult.1st.Line	TDF-3TC-DTG	Working	Stage I	26.6	2020	Routine Monitoring	Active	Community	No								No sign or symptoms of TB	No sign or symptoms of TB
2379	Adamawa	Female	40+	2016	180	Adult.1st.Line	TDF-3TC-DTG	Working	Stage I	20	2021	Routine Monitoring	Active-Transfer In	Facility	No								No sign or symptoms of TB	No sign or symptoms of TB
2380	Adamawa	Male	40+	2017	180	Adult.1st.Line	TDF-3TC-DTG	Working	Stage I	20	2020	Routine Monitoring	Active	Facility	No								No sign or symptoms of TB	No sign or symptoms of TB
2383	Adamawa	Female	30-39	2019	180	Adult.1st.Line	TDF-3TC-DTG	Working	Stage I	396000	2022	Targeted Monitoring	Active	Facility	Yes	2022	3	2022	No				No sign or symptoms of TB	No sign or symptoms of TB
2385	Adamawa	Female	40+	2014	180	Adult.1st.Line	TDF-3TC-DTG	Working	Stage I	50.4	2021	Routine Monitoring	Active	Facility	No								No sign or symptoms of TB	No sign or symptoms of TB
2386	Adamawa	Female	19-20	2018	180	Adult.1st.Line	TDF-3TC-DTG	Working	Stage I	43.4	2021	Routine Monitoring	Active	Facility	No								No sign or symptoms of TB	No sign or symptoms of TB
2387	Adamawa	Female	40+	2012	180	Adult.1st.Line	TDF-3TC-DTG	Working	Stage I	20	2021	Routine Monitoring	Active	Facility	No								No sign or symptoms of TB	No sign or symptoms of TB
2388	Adamawa	Male	40+	2018	180	Adult.1st.Line	TDF-3TC-DTG	Working	Stage I	194000	2022	Targeted Monitoring	Active-Restart	Facility	Yes	2022	3	2022	Yes	2022			No sign or symptoms of TB	No sign or symptoms of TB
2389	Adamawa	Female	40+	2010	180	Adult.1st.Line	TDF-3TC-DTG	Working	Stage I	42.8	2022	Routine Monitoring	Active-Transfer In	Facility	No								No sign or symptoms of TB	No sign or symptoms of TB
2390	Adamawa	Female	30-39	2019	180	Adult.1st.Line	TDF-3TC-DTG	Working	Stage I	27.7	2021	Routine Monitoring	Active	Facility	No								No sign or symptoms of TB	No sign or symptoms of TB
2391	Adamawa	Male	0-9	2016	90	Peds.1st.Line	ABC-3TC-pDTG	Working	Stage I	22.2	2022	Routine Monitoring	Active-Transfer In	Facility	Yes	2019	3	2019	Yes	2022	22.2	2022	No sign or symptoms of TB	No sign or symptoms of TB
2392	Adamawa	Female	30-39	2016	180	Adult.1st.Line	TDF-3TC-DTG	Working	Stage I	20	2021	Routine Monitoring	Active	Facility	No								No sign or symptoms of TB	No sign or symptoms of TB
2395	Adamawa	Female	30-39	2019	180	Adult.1st.Line	TDF-3TC-DTG	Working	Stage I	20	2021	Routine Monitoring	Active	Facility	No								No sign or symptoms of TB	No sign or symptoms of TB
2398	Adamawa	Female	40+	2012	180	Adult.1st.Line	TDF-3TC-DTG	Working	Stage I	20.2	2021	Routine Monitoring	Active	Facility	No								No sign or symptoms of TB	No sign or symptoms of TB
2400	Adamawa	Female	30-39	2013	180	Adult.1st.Line	TDF-3TC-DTG	Working	Stage I	0	2020	Routine Monitoring	Active	Facility	No								No sign or symptoms of TB	No sign or symptoms of TB
2402	Adamawa	Male	30-39	2019	180	Adult.1st.Line	TDF-3TC-DTG	Working	Stage I	20	2021	Routine Monitoring	Active	Facility	No								No sign or symptoms of TB	No sign or symptoms of TB
2403	Adamawa	Female	20-29	2007	180	Adult.1st.Line	TDF-3TC-DTG	Working	Stage I	20	2021	Routine Monitoring	Active-Transfer In	Facility	No								No sign or symptoms of TB	No sign or symptoms of TB
2405	Adamawa	Male	30-39	2021	180	Adult.1st.Line	TDF-3TC-DTG	Working	Stage I	48.2	2022	Routine Monitoring	Active	Facility	No								No sign or symptoms of TB	No sign or symptoms of TB
2407	Adamawa	Male	0-9	2016	90	Peds.1st.Line	ABC-3TC-DTG	Working	Stage I	20	2022	Routine Monitoring	Active	Facility	Yes	2022	3	2022	Yes	2022	20	2022	No sign or symptoms of TB	No sign or symptoms of TB
2408	Adamawa	Male	40+	2017	180	Adult.1st.Line	TDF-3TC-DTG	Working	Stage I				Active-Transfer In	Facility	No								Currently on TPT	No sign or symptoms of TB
2409	Adamawa	Female	40+	2021	180	Adult.1st.Line	TDF-3TC-DTG	Working	Stage I	20	2021	Targeted Monitoring	Active	Facility	No								No sign or symptoms of TB	No sign or symptoms of TB
2411	Adamawa	Female	30-39	2020	180	Adult.1st.Line	TDF-3TC-DTG	Working	Stage I	20	2021	Targeted Monitoring	Active	Facility	No								No sign or symptoms of TB	No sign or symptoms of TB
2412	Adamawa	Female	30-39	2020	180	Adult.1st.Line	TDF-3TC-DTG	Working	Stage I				Active	Community	No								No sign or symptoms of TB	No sign or symptoms of TB
2413	Adamawa	Female	30-39	2018	180	Adult.1st.Line	TDF-3TC-DTG	Working	Stage I	20	2021	Routine Monitoring	Active	Facility	No								No sign or symptoms of TB	No sign or symptoms of TB
2416	Adamawa	Female	40+	2011	180	Adult.1st.Line	TDF-3TC-DTG	Working	Stage I	83.2	2022	Routine Monitoring	Active	Facility	No								No sign or symptoms of TB	No sign or symptoms of TB
2417	Adamawa	Female	30-39	2018	180	Adult.1st.Line	TDF-3TC-DTG	Working	Stage I	23.5	2021	Routine Monitoring	Active	Facility	No								No sign or symptoms of TB	No sign or symptoms of TB
2418	Adamawa	Male	10-19	2020	180	Peds.1st.Line	TDF-3TC-DTG	Working	Stage I	34.3	2021	Targeted Monitoring	Active	Facility	Yes	2020	3	2021	Yes	2021	34.3	2021	No sign or symptoms of TB	No sign or symptoms of TB
2420	Adamawa	Female	30-39	2017	90	Adult.1st.Line	TDF-3TC-DTG	Working	Stage I				Active-Restart	Facility	No								Presumptive TB	Presumptive TB
2421	Adamawa	Female	30-39	2010	180	Adult.1st.Line	TDF-3TC-DTG	Working	Stage I	0	2021	Routine Monitoring	Active-Transfer In	Facility	No								No sign or symptoms of TB	No sign or symptoms of TB
2426	Adamawa	Female	20-29	2019	180	Adult.1st.Line	TDF-3TC-DTG	Working	Stage I	20	2022	Routine Monitoring	Active	Facility	No								No sign or symptoms of TB	No sign or symptoms of TB
2428	Adamawa	Female	40+	2021	180	Adult.1st.Line	TDF-3TC-DTG	Working	Stage I	20	2021	Targeted Monitoring	Active	Community Based Organisation	No								No sign or symptoms of TB	No sign or symptoms of TB
2429	Adamawa	Male	40+	2010	180	Adult.1st.Line	TDF-3TC-DTG	Working	Stage I	20	2021	Routine Monitoring	Active-Transfer In	Facility	No								No sign or symptoms of TB	No sign or symptoms of TB
2430	Adamawa	Female	10-19	2021	90	Peds.1st.Line	ABC-3TC-pDTG	Working	Stage I				Active	Facility	No								No sign or symptoms of TB	No sign or symptoms of TB
2432	Adamawa	Male	40+	2020	180	Adult.1st.Line	TDF-3TC-DTG	Working	Stage I	0	2021	Routine Monitoring	Active	Facility	No								No sign or symptoms of TB	No sign or symptoms of TB
2433	Adamawa	Female	30-39	2017	180	Adult.1st.Line	TDF-3TC-DTG	Working	Stage I	20	2021	Routine Monitoring	Active-Transfer In	Facility	No								No sign or symptoms of TB	No sign or symptoms of TB
2434	Adamawa	Female	20-29	2018	180	Adult.1st.Line	TDF-3TC-DTG	Working	Stage I	28	2021	Routine Monitoring	Active	Facility	Yes	2019	3	2020	Yes	2021	28	2021	No sign or symptoms of TB	No sign or symptoms of TB
2435	Adamawa	Female	40+	2020	180	Adult.1st.Line	TDF-3TC-DTG	Working	Stage I	75.1	2021	Routine Monitoring	Active	Community	No								No sign or symptoms of TB	No sign or symptoms of TB
2438	Adamawa	Male	40+	2021	180	Adult.1st.Line	TDF-3TC-DTG	Working	Stage I	0	2022	Routine Monitoring	Active	Facility	No								Currently on TPT	No sign or symptoms of TB
2439	Adamawa	Male	30-39	2018	180	Adult.1st.Line	TDF-3TC-DTG	Working	Stage I	34.7	2021	Routine Monitoring	Active	Facility	No								No sign or symptoms of TB	No sign or symptoms of TB
2441	Adamawa	Female	40+	2020	180	Adult.1st.Line	TDF-3TC-DTG	Working	Stage I	50.1	2021	Routine Monitoring	Active	Community	No								No sign or symptoms of TB	No sign or symptoms of TB
2447	Adamawa	Female	40+	2012	180	Adult.1st.Line	TDF-3TC-DTG	Working	Stage I	20	2021	Routine Monitoring	Active-Transfer In	Facility	No								No sign or symptoms of TB	No sign or symptoms of TB
2449	Adamawa	Female	40+	2012	180	Adult.1st.Line	TDF-3TC-DTG	Working	Stage I	46.5	2021	Routine Monitoring	Active	Facility	No								No sign or symptoms of TB	No sign or symptoms of TB
2450	Adamawa	Male	40+	2016	180	Adult.1st.Line	TDF-3TC-DTG	Working	Stage I	0	2022	Routine Monitoring	Active	Facility	No								No sign or symptoms of TB	No sign or symptoms of TB
2453	Adamawa	Male	30-39	2020	180	Adult.1st.Line	TDF-3TC-DTG	Working	Stage I	29.8	2022	Routine Monitoring	Active	Facility	No								No sign or symptoms of TB	No sign or symptoms of TB
2454	Adamawa	Male	40+	2014	180	Adult.1st.Line	TDF-3TC-DTG	Working	Stage I	20	2021	Routine Monitoring	Active	Facility	No								No sign or symptoms of TB	No sign or symptoms of TB
2455	Adamawa	Female	40+	2014	180	Adult.1st.Line	TDF-3TC-DTG	Working	Stage I	30.4	2022	Routine Monitoring	Active	Facility	No								No sign or symptoms of TB	No sign or symptoms of TB
2456	Adamawa	Female	40+	2020	180	Adult.1st.Line	TDF-3TC-DTG	Working	Stage I	192	2021	Routine Monitoring	Active	Facility	No								No sign or symptoms of TB	No sign or symptoms of TB
2458	Adamawa	Male	40+	2020	180	Adult.1st.Line	TDF-3TC-DTG	Working	Stage I	39.6	2022	Routine Monitoring	Active	Facility	No								No sign or symptoms of TB	No sign or symptoms of TB
2459	Adamawa	Male	40+	2015	180	Adult.1st.Line	TDF-3TC-DTG	Working	Stage I	0	2022	Routine Monitoring	Active	Facility	No								No sign or symptoms of TB	No sign or symptoms of TB
2460	Adamawa	Male	30-39	2021	180	Adult.1st.Line	TDF-3TC-DTG	Working	Stage I	32.3	2021	Targeted Monitoring	Active	Facility	No								No sign or symptoms of TB	No sign or symptoms of TB
2461	Adamawa	Female	40+	2012	180	Adult.1st.Line	TDF-3TC-DTG	Working	Stage I	20	2021	Routine Monitoring	Active-Transfer In	Facility	No								No sign or symptoms of TB	No sign or symptoms of TB
2462	Adamawa	Female	40+	2009	180	Adult.1st.Line	TDF-3TC-DTG	Working	Stage I	20	2022	Routine Monitoring	Active-Transfer In	Facility	No								No sign or symptoms of TB	No sign or symptoms of TB
2464	Adamawa	Female	40+	2019	180	Adult.1st.Line	TDF-3TC-DTG	Working	Stage I	20	2021	Routine Monitoring	Active	Facility	No								No sign or symptoms of TB	No sign or symptoms of TB
2465	Adamawa	Female	40+	2017	180	Adult.1st.Line	TDF-3TC-DTG	Working	Stage I	20	2021	Routine Monitoring	Active-Transfer In	Facility	No								No sign or symptoms of TB	No sign or symptoms of TB
2468	Adamawa	Female	40+	2017	180	Adult.1st.Line	TDF-3TC-DTG	Working	Stage I	34.8	2022	Routine Monitoring	Active	Facility	No								No sign or symptoms of TB	No sign or symptoms of TB
2469	Adamawa	Male	30-39	2020	180	Adult.1st.Line	TDF-3TC-DTG	Working	Stage I	20	2022	Routine Monitoring	Active	Facility	No								No sign or symptoms of TB	No sign or symptoms of TB
2471	Adamawa	Female	30-39	2021	180	Adult.1st.Line	TDF-3TC-DTG	Working	Stage I	0	2022	Targeted Monitoring	Active	Community	No								No sign or symptoms of TB	No sign or symptoms of TB
2473	Adamawa	Male	30-39	2021	180	Adult.1st.Line	TDF-3TC-DTG	Working	Stage I				Active	Community	No								No sign or symptoms of TB	No sign or symptoms of TB
2474	Adamawa	Female	30-39	2020	180	Adult.1st.Line	TDF-3TC-DTG	Working	Stage I	27.7	2021	Targeted Monitoring	Active	Facility	No								No sign or symptoms of TB	No sign or symptoms of TB
2475	Adamawa	Female	30-39	2019	180	Adult.1st.Line	TDF-3TC-DTG	Working	Stage I	176	2021	Routine Monitoring	Active	Facility	No								No sign or symptoms of TB	No sign or symptoms of TB
2477	Adamawa	Female	20-29	2020	180	Adult.1st.Line	TDF-3TC-DTG	Working	Stage I	20	2021	Targeted Monitoring	Active	Clinical Platforms (PHCs/Private Clinics/Nursing Homes)	No								No sign or symptoms of TB	No sign or symptoms of TB
2478	Adamawa	Female	30-39	2019	180	Adult.1st.Line	TDF-3TC-DTG	Working	Stage I	20	2021	Routine Monitoring	Active	Facility	No								No sign or symptoms of TB	No sign or symptoms of TB
2480	Adamawa	Male	10-19	2021	90	Peds.1st.Line	ABC-3TC-DTG	Working	Stage I	261000	2022	Targeted Monitoring	Active	Facility	Yes	2022	3	2022	Yes	2022			No sign or symptoms of TB	No sign or symptoms of TB
2481	Adamawa	Male	40+	2019	180	Adult.1st.Line	TDF-3TC-DTG	Working	Stage I	20	2021	Routine Monitoring	Active	Facility	No								No sign or symptoms of TB	No sign or symptoms of TB
2482	Adamawa	Female	30-39	2014	180	Adult.1st.Line	TDF-3TC-DTG	Working	Stage I	38	2021	Routine Monitoring	Active	Facility	No								No sign or symptoms of TB	No sign or symptoms of TB
2483	Adamawa	Female	40+	2020	180	Adult.1st.Line	TDF-3TC-DTG	Working	Stage I	0	2021	Targeted Monitoring	Active	Clinical Platforms (PHCs/Private Clinics/Nursing Homes)	No								No sign or symptoms of TB	No sign or symptoms of TB
2485	Adamawa	Female	30-39	2011	180	Adult.1st.Line	TDF-3TC-DTG	Working	Stage I	0	2021	Routine Monitoring	Active	Facility	No								No sign or symptoms of TB	No sign or symptoms of TB
2486	Adamawa	Female	40+	2020	180	Adult.1st.Line	TDF-3TC-DTG	Working	Stage I	20	2021	Routine Monitoring	Active	Facility	No								No sign or symptoms of TB	No sign or symptoms of TB
2487	Adamawa	Female	40+	2010	180	Adult.1st.Line	TDF-3TC-DTG	Working	Stage I	0	2021	Routine Monitoring	Active	Facility	No								No sign or symptoms of TB	No sign or symptoms of TB
2489	Adamawa	Female	40+	2015	180	Adult.1st.Line	TDF-3TC-DTG	Working	Stage I	0	2021	Routine Monitoring	Active	Facility	No								No sign or symptoms of TB	No sign or symptoms of TB
2490	Adamawa	Female	30-39	2021	180	Adult.1st.Line	TDF-3TC-DTG	Working	Stage II	70.7	2021	Routine Monitoring	Active	Facility	No								Currently on TPT	No sign or symptoms of TB
2492	Adamawa	Female	40+	2011	180	Adult.1st.Line	TDF-3TC-DTG	Working	Stage I	20	2021	Routine Monitoring	Active	Facility	Yes	2020	3	2020	Yes	2021	20	2021	No sign or symptoms of TB	No sign or symptoms of TB
2493	Adamawa	Female	20-29	2017	180	Adult.1st.Line	TDF-3TC-DTG	Working	Stage I	125	2021	Routine Monitoring	Active	Facility	No								No sign or symptoms of TB	No sign or symptoms of TB
2494	Adamawa	Female	30-39	2013	180	Adult.1st.Line	TDF-3TC-DTG	Working	Stage I	20	2021	Routine Monitoring	Active	Facility	No								No sign or symptoms of TB	No sign or symptoms of TB
2495	Adamawa	Female	40+	2017	180	Adult.1st.Line	TDF-3TC-DTG	Working	Stage I	24.1	2021	Routine Monitoring	Active-Transfer In	Facility	No								No sign or symptoms of TB	No sign or symptoms of TB
2497	Adamawa	Female	30-39	2020	180	Adult.1st.Line	TDF-3TC-DTG	Working	Stage I	32	2021	Routine Monitoring	Active	Community	No								No sign or symptoms of TB	No sign or symptoms of TB
2498	Adamawa	Female	30-39	2021	180	Adult.1st.Line	TDF-3TC-DTG	Working	Stage I	168	2022	Targeted Monitoring	Active	Facility	No								No sign or symptoms of TB	No sign or symptoms of TB
2503	Adamawa	Female	20-29	2016	180	Adult.1st.Line	TDF-3TC-DTG	Working	Stage I	47.1	2022	Routine Monitoring	Active	Facility	No								No sign or symptoms of TB	No sign or symptoms of TB
2504	Adamawa	Female	30-39	2020	180	Adult.1st.Line	TDF-3TC-DTG	Working	Stage I	38.7	2021	Routine Monitoring	Active	Facility	No								No sign or symptoms of TB	No sign or symptoms of TB
2505	Adamawa	Female	20-29	2021	180	Adult.1st.Line	TDF-3TC-DTG	Working	Stage I	20	2021	Targeted Monitoring	Active	Facility	No								No sign or symptoms of TB	No sign or symptoms of TB
2507	Adamawa	Female	40+	2011	180	Adult.1st.Line	TDF-3TC-DTG	Working	Stage I	97.9	2022	Routine Monitoring	Active	Facility	No								No sign or symptoms of TB	No sign or symptoms of TB
2508	Adamawa	Male	30-39	2013	180	Adult.1st.Line	TDF-3TC-DTG	Working	Stage I	2650	2022	Targeted Monitoring	Active	Facility	Yes	2022	3	2022	Yes	2022			No sign or symptoms of TB	No sign or symptoms of TB
2512	Adamawa	Male	40+	2009	180	Adult.1st.Line	TDF-3TC-DTG	Working	Stage I	20	2021	Routine Monitoring	Active	Facility	No								No sign or symptoms of TB	No sign or symptoms of TB
2513	Adamawa	Male	30-39	2016	180	Adult.1st.Line	TDF-3TC-DTG	Working	Stage I	20	2022	Routine Monitoring	Active-Transfer In	Facility	No								No sign or symptoms of TB	No sign or symptoms of TB
2514	Adamawa	Male	30-39	2020	180	Adult.1st.Line	TDF-3TC-DTG	Working	Stage I	112	2021	Targeted Monitoring	Active	Facility	No								No sign or symptoms of TB	No sign or symptoms of TB
2515	Adamawa	Female	40+	2010	180	Adult.1st.Line	TDF-3TC-DTG	Working	Stage I	20	2020	Routine Monitoring	Active	Facility	No								No sign or symptoms of TB	No sign or symptoms of TB
2518	Adamawa	Male	30-39	2020	180	Adult.1st.Line	TDF-3TC-DTG	Working	Stage I	20	2022	Routine Monitoring	Active	Facility	No								No sign or symptoms of TB	No sign or symptoms of TB
2519	Adamawa	Female	30-39	2020	180	Adult.1st.Line	TDF-3TC-DTG	Working	Stage I	20	2021	Routine Monitoring	Active	Facility	No								No sign or symptoms of TB	No sign or symptoms of TB
2520	Adamawa	Female	30-39	2019	180	Adult.1st.Line	TDF-3TC-DTG	Working	Stage I	20	2021	Routine Monitoring	Active	Facility	No								No sign or symptoms of TB	No sign or symptoms of TB
2521	Adamawa	Female	30-39	2011	180	Adult.1st.Line	TDF-3TC-DTG	Working	Stage I	0	2021	Routine Monitoring	Active	Facility	No								No sign or symptoms of TB	No sign or symptoms of TB
2522	Adamawa	Male	40+	2021	180	Adult.1st.Line	TDF-3TC-DTG	Working	Stage I	70.9	2022	Routine Monitoring	Active	Clinical Platforms (PHCs/Private Clinics/Nursing Homes)	No								No sign or symptoms of TB	No sign or symptoms of TB
2524	Adamawa	Female	40+	2016	180	Adult.1st.Line	TDF-3TC-DTG	Working	Stage I	20	2022	Routine Monitoring	Active	Facility	No								No sign or symptoms of TB	No sign or symptoms of TB
2525	Adamawa	Female	30-39	2010	180	Adult.1st.Line	TDF-3TC-DTG	Working	Stage I	54600	2021	Targeted Monitoring	Active	Facility	Yes	2021	3	2021	Yes	2021			No sign or symptoms of TB	No sign or symptoms of TB
2526	Adamawa	Female	30-39	2014	180	Adult.1st.Line	TDF-3TC-DTG	Working	Stage I	20	2022	Routine Monitoring	Active	Facility	No								No sign or symptoms of TB	No sign or symptoms of TB
2531	Adamawa	Male	19-20	2017	180	Adult.1st.Line	TDF-3TC-DTG	Working	Stage I	0	2022	Routine Monitoring	Active-Transfer In	Facility	No								No sign or symptoms of TB	No sign or symptoms of TB
2532	Adamawa	Female	20-29	2020	180	Adult.1st.Line	TDF-3TC-DTG	Working	Stage I	89.9	2022	Targeted Monitoring	Active	Facility	No								No sign or symptoms of TB	No sign or symptoms of TB
2534	Adamawa	Male	40+	2021	180	Adult.1st.Line	TDF-3TC-DTG	Working	Stage I	275	2022	Targeted Monitoring	Active	Facility	No								No sign or symptoms of TB	No sign or symptoms of TB
2535	Adamawa	Female	40+	2012	180	Adult.1st.Line	TDF-3TC-DTG	Working	Stage I	0	2022	Routine Monitoring	Active-Transfer In	Facility	No								No sign or symptoms of TB	No sign or symptoms of TB
2537	Adamawa	Female	0-9	2021	90	Peds.1st.Line	ABC-3TC-pDTG	Working	Stage I	876	2022	Routine Monitoring	Active	Community	No								No sign or symptoms of TB	No sign or symptoms of TB
2538	Adamawa	Female	40+	2015	180	Adult.1st.Line	TDF-3TC-DTG	Working	Stage I	20	2022	Routine Monitoring	Active-Transfer In	Facility	No								No sign or symptoms of TB	No sign or symptoms of TB
2539	Adamawa	Female	20-29	2021	180	Adult.1st.Line	TDF-3TC-DTG	Working	Stage I	20	2021	Targeted Monitoring	Active	Facility	No								No sign or symptoms of TB	No sign or symptoms of TB
2540	Adamawa	Male	40+	2009	180	Adult.1st.Line	TDF-3TC-DTG	Working	Stage I	20.8	2021	Routine Monitoring	Active	Facility	No								No sign or symptoms of TB	No sign or symptoms of TB
2546	Adamawa	Female	30-39	2017	180	Adult.1st.Line	TDF-3TC-DTG	Working	Stage I	194000	2022	Targeted Monitoring	Active	Facility	Yes	2022	3	2022	Yes	2022			No sign or symptoms of TB	No sign or symptoms of TB
2547	Adamawa	Female	40+	2010	180	Adult.1st.Line	TDF-3TC-DTG	Working	Stage I	20	2021	Routine Monitoring	Active	Facility	No								No sign or symptoms of TB	No sign or symptoms of TB
2548	Adamawa	Female	20-29	2017	180	Adult.1st.Line	TDF-3TC-DTG	Working	Stage I	20	2021	Routine Monitoring	Active-Restart	Facility	No								No sign or symptoms of TB	No sign or symptoms of TB
2549	Adamawa	Female	40+	2016	180	Adult.1st.Line	TDF-3TC-DTG	Working	Stage I	0	2022	Routine Monitoring	Active	Facility	Yes	2020	3	2020	Yes	2021	0	2022	No sign or symptoms of TB	No sign or symptoms of TB
2551	Adamawa	Male	30-39	2018	180	Adult.1st.Line	TDF-3TC-DTG	Working	Stage I	250000	2021	Targeted Monitoring	Active	Facility	Yes	2021	3	2021	Yes	2021			No sign or symptoms of TB	No sign or symptoms of TB
2555	Adamawa	Female	30-39	2019	180	Adult.1st.Line	TDF-3TC-DTG	Working	Stage I	20	2021	Routine Monitoring	Active	Facility	No								No sign or symptoms of TB	No sign or symptoms of TB
2556	Adamawa	Female	20-29	2020	180	Adult.1st.Line	TDF-3TC-DTG	Working	Stage I				Active	Facility	No								No sign or symptoms of TB	No sign or symptoms of TB
2557	Adamawa	Male	40+	2016	180	Adult.1st.Line	TDF-3TC-DTG	Working	Stage I	20	2020	Routine Monitoring	Active-Restart	Facility	No								No sign or symptoms of TB	No sign or symptoms of TB
2558	Adamawa	Male	40+	2020	180	Adult.1st.Line	TDF-3TC-DTG	Working	Stage I	20	2020	Routine Monitoring	Active	Facility	No								No sign or symptoms of TB	No sign or symptoms of TB
2560	Adamawa	Female	20-29	2014	180	Adult.1st.Line	TDF-3TC-DTG	Working	Stage I	20	2021	Routine Monitoring	Active	Facility	No								No sign or symptoms of TB	No sign or symptoms of TB
2562	Adamawa	Male	30-39	2021	180	Adult.1st.Line	TDF-3TC-DTG	Working	Stage I	106	2021	Targeted Monitoring	Active	Facility	No								No sign or symptoms of TB	No sign or symptoms of TB
2565	Adamawa	Female	30-39	2020	180	Adult.1st.Line	TDF-3TC-DTG	Working	Stage I				Active-Transfer In	Clinical Platforms (PHCs/Private Clinics/Nursing Homes)	No								Currently on TPT	No sign or symptoms of TB
2567	Adamawa	Female	20-29	2020	180	Adult.1st.Line	TDF-3TC-DTG	Working	Stage I	20	2022	Targeted Monitoring	Active	Facility	Yes	2021	3	2021	Yes	2022	20	2022	No sign or symptoms of TB	No sign or symptoms of TB
2568	Adamawa	Male	40+	2010	180	Adult.1st.Line	TDF-3TC-DTG	Working	Stage I	0	2021	Routine Monitoring	Active	Facility	No								No sign or symptoms of TB	No sign or symptoms of TB
2569	Adamawa	Female	20-29	2018	180	Adult.1st.Line	TDF-3TC-DTG	Working	Stage I	0	2022	Routine Monitoring	Active	Facility	No								No sign or symptoms of TB	No sign or symptoms of TB
2570	Adamawa	Male	30-39	2015	180	Adult.1st.Line	TDF-3TC-DTG	Working	Stage I	740	2020	Routine Monitoring	Active	Facility	No								No sign or symptoms of TB	No sign or symptoms of TB
2571	Adamawa	Female	40+	2018	180	Adult.1st.Line	TDF-3TC-DTG	Working	Stage I	20	2021	Routine Monitoring	Active	Facility	No								No sign or symptoms of TB	No sign or symptoms of TB
2572	Adamawa	Male	40+	2017	180	Adult.1st.Line	TDF-3TC-DTG	Working	Stage I	81.4	2022	Routine Monitoring	Active	Facility	No								No sign or symptoms of TB	No sign or symptoms of TB
2573	Adamawa	Female	30-39	2015	180	Adult.1st.Line	TDF-3TC-DTG	Working	Stage I	20	2021	Routine Monitoring	Active	Facility	No								No sign or symptoms of TB	No sign or symptoms of TB
2574	Adamawa	Female	30-39	2016	180	Adult.1st.Line	TDF-3TC-DTG	Working	Stage I	20	2021	Routine Monitoring	Active	Facility	No								No sign or symptoms of TB	No sign or symptoms of TB
2575	Adamawa	Female	30-39	2017	180	Adult.1st.Line	TDF-3TC-DTG	Working	Stage I	20	2021	Routine Monitoring	Active	Facility	No								No sign or symptoms of TB	No sign or symptoms of TB
2578	Adamawa	Female	40+	2020	180	Adult.1st.Line	TDF-3TC-DTG	Working	Stage I	0	2022	Targeted Monitoring	Active	Facility	Yes	2021	3	2021	Yes	2021	0	2022	No sign or symptoms of TB	No sign or symptoms of TB
2580	Adamawa	Male	40+	2018	180	Adult.1st.Line	TDF-3TC-DTG	Working	Stage I	20	2021	Routine Monitoring	Active-Restart	Facility	No								No sign or symptoms of TB	No sign or symptoms of TB
2581	Adamawa	Female	20-29	2020	180	Adult.1st.Line	TDF-3TC-DTG	Working	Stage I	20	2021	Targeted Monitoring	Active	Facility	No								No sign or symptoms of TB	No sign or symptoms of TB
2583	Adamawa	Female	40+	2009	180	Adult.1st.Line	TDF-3TC-DTG	Working	Stage I	20	2021	Routine Monitoring	Active-Transfer In	Facility	No								No sign or symptoms of TB	No sign or symptoms of TB
2585	Adamawa	Female	30-39	2019	180	Adult.1st.Line	TDF-3TC-DTG	Working	Stage I	29.3	2021	Routine Monitoring	Active	Facility	No								No sign or symptoms of TB	No sign or symptoms of TB
2590	Adamawa	Female	40+	2010	180	Adult.1st.Line	TDF-3TC-DTG	Working	Stage I	0	2022	Routine Monitoring	Active-Transfer In	Facility	No								No sign or symptoms of TB	No sign or symptoms of TB
2591	Adamawa	Female	20-29	2020	180	Adult.1st.Line	TDF-3TC-DTG	Working	Stage I	20	2022	Routine Monitoring	Active	Community	Yes	2021	3	2021	Yes	2022	20	2022	No sign or symptoms of TB	No sign or symptoms of TB
2593	Adamawa	Female	30-39	2021	180	Adult.1st.Line	TDF-3TC-DTG	Working	Stage I	20	2021	Targeted Monitoring	Active	Clinical Platforms (PHCs/Private Clinics/Nursing Homes)	No								No sign or symptoms of TB	No sign or symptoms of TB
2594	Adamawa	Female	30-39	2013	180	Adult.1st.Line	TDF-3TC-DTG	Working	Stage I	81.1	2021	Routine Monitoring	Active	Facility	No								No sign or symptoms of TB	No sign or symptoms of TB
2596	Adamawa	Female	40+	2014	180	Adult.1st.Line	TDF-3TC-DTG	Working	Stage I	20	2021	Routine Monitoring	Active	Facility	No								No sign or symptoms of TB	No sign or symptoms of TB
2598	Adamawa	Male	10-19	2017	180	Peds.1st.Line	TDF-3TC-DTG	Working	Stage I	35.2	2022	Routine Monitoring	Active-Transfer In	Facility	Yes	2020	3	2020	Yes	2021	35.2	2022	No sign or symptoms of TB	No sign or symptoms of TB
2603	Adamawa	Female	20-29	2019	180	Adult.1st.Line	TDF-3TC-DTG	Working	Stage I	108000	2022	Routine Monitoring	Active	Facility	Yes	2022	3	2022	Yes	2022			No sign or symptoms of TB	No sign or symptoms of TB
2604	Adamawa	Female	40+	2011	180	Adult.1st.Line	TDF-3TC-DTG	Working	Stage I	20	2021	Routine Monitoring	Active	Facility	No								No sign or symptoms of TB	No sign or symptoms of TB
2605	Adamawa	Female	30-39	2020	180	Adult.1st.Line	TDF-3TC-DTG	Working	Stage I				Active-Transfer In	Facility	No								Currently on TPT	No sign or symptoms of TB
2607	Adamawa	Male	40+	2015	180	Adult.1st.Line	TDF-3TC-DTG	Working	Stage I				Active-Transfer In	Facility	No								No sign or symptoms of TB	No sign or symptoms of TB
2609	Adamawa	Male	40+	2010	180	Adult.1st.Line	TDF-3TC-DTG	Working	Stage I	44.9	2022	Routine Monitoring	Active	Facility	No								No sign or symptoms of TB	No sign or symptoms of TB
2610	Adamawa	Female	20-29	2020	180	Adult.1st.Line	TDF-3TC-DTG	Working	Stage I	0	2021	Routine Monitoring	Active	Facility	No								No sign or symptoms of TB	No sign or symptoms of TB
2612	Adamawa	Male	40+	2020	180	Adult.1st.Line	TDF-3TC-DTG	Working	Stage I	20	2021	Routine Monitoring	Active	Facility	No								No sign or symptoms of TB	No sign or symptoms of TB
2615	Adamawa	Female	40+	2020	180	Adult.1st.Line	TDF-3TC-DTG	Working	Stage I	23.6	2021	Routine Monitoring	Active	Facility	No								No sign or symptoms of TB	No sign or symptoms of TB
2616	Adamawa	Male	40+	2018	180	Adult.1st.Line	TDF-3TC-DTG	Working	Stage I	0	2022	Targeted Monitoring	Active-Transfer In	Facility	No								No sign or symptoms of TB	No sign or symptoms of TB
2618	Adamawa	Female	20-29	2014	180	Adult.1st.Line	TDF-3TC-DTG	Working	Stage I	0	2021	Routine Monitoring	Active	Facility	Yes	2019	3	2019	Yes	2021	0	2021	No sign or symptoms of TB	No sign or symptoms of TB
2619	Adamawa	Female	30-39	2014	180	Adult.1st.Line	TDF-3TC-DTG	Working	Stage I	38.9	2021	Routine Monitoring	Active-Transfer In	Facility	No								No sign or symptoms of TB	No sign or symptoms of TB
2623	Adamawa	Female	30-39	2021	180	Adult.1st.Line	TDF-3TC-DTG	Working	Stage I	31.2	2021	Targeted Monitoring	Active	Clinical Platforms (PHCs/Private Clinics/Nursing Homes)	No								No sign or symptoms of TB	No sign or symptoms of TB
2624	Adamawa	Female	40+	2016	180	Adult.1st.Line	TDF-3TC-DTG	Working	Stage I	20	2021	Routine Monitoring	Active	Facility	No								No sign or symptoms of TB	No sign or symptoms of TB
2625	Adamawa	Female	30-39	2008	180	Adult.1st.Line	TDF-3TC-DTG	Working	Stage I				Active-Transfer In	Facility	No								No sign or symptoms of TB	No sign or symptoms of TB
2626	Adamawa	Female	40+	2019	180	Adult.1st.Line	TDF-3TC-DTG	Working	Stage I				Active-Transfer In	Community	No								Currently on TPT	No sign or symptoms of TB
2628	Adamawa	Male	40+	2012	180	Adult.1st.Line	TDF-3TC-DTG	Working	Stage I	20	2022	Routine Monitoring	Active	Facility	No								No sign or symptoms of TB	No sign or symptoms of TB
2629	Adamawa	Female	40+	2009	90	Adult.2nd.Line	TDF-3TC-ATV/r	Working	Stage I	546000	2022	Targeted Monitoring	Active-Transfer In	Facility	Yes	2021	3	2021	Yes	2022	546000	2022	No sign or symptoms of TB	No sign or symptoms of TB
2631	Adamawa	Female	30-39	2019	180	Adult.1st.Line	TDF-3TC-DTG	Working	Stage I	63000	2021	Targeted Monitoring	Active	Facility	Yes	2021	3	2022	Yes	2022			No sign or symptoms of TB	No sign or symptoms of TB
2634	Adamawa	Female	30-39	2021	180	Adult.1st.Line	TDF-3TC-DTG	Working	Stage I	42.5	2022	Targeted Monitoring	Active	Facility	No								No sign or symptoms of TB	No sign or symptoms of TB
2635	Adamawa	Female	40+	2016	180	Adult.1st.Line	TDF-3TC-DTG	Working	Stage I	227	2021	Routine Monitoring	Active-Transfer In	Facility	No								No sign or symptoms of TB	No sign or symptoms of TB
2637	Adamawa	Female	30-39	2015	180	Adult.1st.Line	TDF-3TC-DTG	Working	Stage I	20	2021	Routine Monitoring	Active	Facility	Yes	2020	3	2020	Yes	2021	20	2021	No sign or symptoms of TB	No sign or symptoms of TB
2639	Adamawa	Female	40+	2013	180	Adult.1st.Line	TDF-3TC-DTG	Working	Stage I	20	2021	Routine Monitoring	Active-Transfer In	Facility	No								No sign or symptoms of TB	No sign or symptoms of TB
2641	Adamawa	Female	30-39	2011	180	Adult.1st.Line	TDF-3TC-DTG	Working	Stage I	183	2021	Routine Monitoring	Active	Facility	No								No sign or symptoms of TB	No sign or symptoms of TB
2642	Adamawa	Male	30-39	2020	180	Adult.1st.Line	TDF-3TC-DTG	Working	Stage I	102	2021	Targeted Monitoring	Active	Facility	Yes	2020	3	2020	Yes	2021	102	2021	Currently on TPT	No sign or symptoms of TB
2644	Adamawa	Female	10-19	2014	180	Peds.1st.Line	TDF-3TC-DTG	Working	Stage I	60.3	2020	Routine Monitoring	Active	Facility	No								No sign or symptoms of TB	No sign or symptoms of TB
2645	Adamawa	Female	30-39	2012	180	Adult.1st.Line	TDF-3TC-DTG	Working	Stage I	53.4	2021	Routine Monitoring	Active	Facility	No								No sign or symptoms of TB	No sign or symptoms of TB
2646	Adamawa	Female	10-19	2021	180	Adult.1st.Line	TDF-3TC-DTG	Working	Stage I	31.3	2021	Targeted Monitoring	Active	Community Based Organisation	No								No sign or symptoms of TB	No sign or symptoms of TB
2648	Adamawa	Female	40+	2018	180	Adult.1st.Line	TDF-3TC-DTG	Working	Stage I	56.6	2021	Routine Monitoring	Active	Facility	No								No sign or symptoms of TB	No sign or symptoms of TB
2649	Adamawa	Female	30-39	2019	180	Adult.1st.Line	TDF-3TC-DTG	Working	Stage I	20	2021	Routine Monitoring	Active-Transfer In	Facility	Yes	2020	3	2020	Yes	2021	20	2021	No sign or symptoms of TB	No sign or symptoms of TB
2652	Adamawa	Female	30-39	2018	180	Adult.1st.Line	TDF-3TC-DTG	Working	Stage I	25.8	2022	Routine Monitoring	Active	Facility	No								No sign or symptoms of TB	No sign or symptoms of TB
2653	Adamawa	Female	40+	2016	180	Adult.1st.Line	TDF-3TC-DTG	Working	Stage I	20	2021	Routine Monitoring	Active	Facility	No								No sign or symptoms of TB	No sign or symptoms of TB
2654	Adamawa	Male	40+	2021	180	Adult.1st.Line	TDF-3TC-DTG	Working	Stage I	20	2022	Targeted Monitoring	Active	Facility	No								No sign or symptoms of TB	No sign or symptoms of TB
2663	Adamawa	Female	30-39	2019	180	Adult.1st.Line	TDF-3TC-DTG	Working	Stage I	20	2021	Routine Monitoring	Active	Facility	No								No sign or symptoms of TB	No sign or symptoms of TB
2664	Adamawa	Male	30-39	2014	180	Adult.1st.Line	TDF-3TC-DTG	Working	Stage I	20	2021	Routine Monitoring	Active	Facility	No								No sign or symptoms of TB	No sign or symptoms of TB
2665	Adamawa	Male	40+	2010	180	Adult.1st.Line	TDF-3TC-DTG	Working	Stage I	368	2022	Routine Monitoring	Active	Facility	Yes	2019	3	2019	Yes	2022	368	2022	No sign or symptoms of TB	No sign or symptoms of TB
2667	Adamawa	Male	40+	2011	180	Adult.1st.Line	TDF-3TC-DTG	Working	Stage I	20	2021	Routine Monitoring	Active	Facility	No								No sign or symptoms of TB	No sign or symptoms of TB
2668	Adamawa	Female	40+	2019	180	Adult.1st.Line	TDF-3TC-DTG	Working	Stage I	39.1	2022	Targeted Monitoring	Active	Facility	Yes	2021	3	2021	Yes	2021	39.1	2022	No sign or symptoms of TB	No sign or symptoms of TB
2669	Adamawa	Female	30-39	2012	180	Adult.1st.Line	TDF-3TC-DTG	Working	Stage I	20	2021	Routine Monitoring	Active-Transfer In	Facility	No								No sign or symptoms of TB	No sign or symptoms of TB
2672	Adamawa	Female	40+	2019	180	Adult.1st.Line	TDF-3TC-DTG	Working	Stage I	20	2022	Routine Monitoring	Active	Facility	Yes	2020	3	2020	Yes	2022	20	2022	No sign or symptoms of TB	No sign or symptoms of TB
2673	Adamawa	Male	30-39	2020	180	Adult.1st.Line	TDF-3TC-DTG	Working	Stage I	12000	2021	Targeted Monitoring	Active	Clinical Platforms (PHCs/Private Clinics/Nursing Homes)	Yes	2021	3	2021	Yes	2021			No sign or symptoms of TB	No sign or symptoms of TB
2674	Adamawa	Female	40+	2016	180	Adult.1st.Line	TDF-3TC-DTG	Working	Stage I	29.1	2021	Targeted Monitoring	Active-Restart	Facility	No								No sign or symptoms of TB	No sign or symptoms of TB
2675	Adamawa	Female	20-29	2020	180	Adult.1st.Line	TDF-3TC-DTG	Working	Stage I	0	2022	Routine Monitoring	Active	Community	No								No sign or symptoms of TB	No sign or symptoms of TB
2677	Adamawa	Male	40+	2020	180	Adult.1st.Line	TDF-3TC-DTG	Working	Stage I	49.6	2021	Routine Monitoring	Active	Community	No								No sign or symptoms of TB	No sign or symptoms of TB
2678	Adamawa	Male	40+	2007	180	Adult.1st.Line	TDF-3TC-DTG	Working	Stage I	40.9	2022	Routine Monitoring	Active-Transfer In	Facility	No								No sign or symptoms of TB	No sign or symptoms of TB
2679	Adamawa	Female	30-39	2017	180	Adult.1st.Line	TDF-3TC-DTG	Working	Stage I	20	2020	Routine Monitoring	Active	Facility	No								No sign or symptoms of TB	No sign or symptoms of TB
2681	Adamawa	Female	30-39	2018	180	Adult.1st.Line	TDF-3TC-DTG	Working	Stage I	30.9	2021	Routine Monitoring	Active	Facility	No								No sign or symptoms of TB	No sign or symptoms of TB
2684	Adamawa	Female	30-39	2018	180	Adult.1st.Line	TDF-3TC-DTG	Working	Stage I	20	2021	Routine Monitoring	Active	Facility	No								No sign or symptoms of TB	No sign or symptoms of TB
2686	Adamawa	Female	0-9	2020	90	Peds.1st.Line	ABC-3TC-pDTG	Working	Stage I	20	2022	Routine Monitoring	Active	Facility	No								No sign or symptoms of TB	No sign or symptoms of TB
2688	Adamawa	Male	30-39	2018	180	Adult.1st.Line	TDF-3TC-DTG	Working	Stage I	20	2021	Routine Monitoring	Active	Facility	Yes	2020	3	2020	Yes	2021	20	2021	No sign or symptoms of TB	No sign or symptoms of TB
2693	Adamawa	Female	40+	2018	180	Adult.1st.Line	TDF-3TC-DTG	Working	Stage I	59.4	2021	Routine Monitoring	Active	Facility	No								No sign or symptoms of TB	No sign or symptoms of TB
2694	Adamawa	Male	0-9	2016	90	Peds.1st.Line	ABC-3TC-DTG	Working	Stage I	750	2022	Routine Monitoring	Active	Facility	Yes	2021	3	2022	Yes	2022	750	2022	No sign or symptoms of TB	No sign or symptoms of TB
2695	Adamawa	Female	40+	2019	180	Adult.1st.Line	TDF-3TC-DTG	Working	Stage I	20	2022	Routine Monitoring	Active	Facility	No								No sign or symptoms of TB	No sign or symptoms of TB
2697	Adamawa	Male	30-39	2021	180	Adult.1st.Line	TDF-3TC-DTG	Working	Stage I	712	2021	Targeted Monitoring	Active	Facility	Yes	2021	3	2021	Yes	2021	712	2021	No sign or symptoms of TB	No sign or symptoms of TB
2699	Adamawa	Male	40+	2013	180	Adult.1st.Line	TDF-3TC-DTG	Working	Stage I	33.3	2022	Routine Monitoring	Active	Facility	No								No sign or symptoms of TB	No sign or symptoms of TB
2701	Adamawa	Female	40+	2019	180	Adult.1st.Line	TDF-3TC-DTG	Working	Stage I	20	2021	Routine Monitoring	Active	Facility	No								No sign or symptoms of TB	No sign or symptoms of TB
2702	Adamawa	Female	20-29	2021	180	Adult.1st.Line	TDF-3TC-DTG	Working	Stage I				Active	Facility	No								No sign or symptoms of TB	No sign or symptoms of TB
2703	Adamawa	Female	40+	2016	180	Adult.1st.Line	TDF-3TC-DTG	Working	Stage I	0	2021	Routine Monitoring	Active	Facility	No								No sign or symptoms of TB	No sign or symptoms of TB
2707	Adamawa	Male	30-39	2019	180	Adult.1st.Line	TDF-3TC-DTG	Working	Stage I				Active	Facility	No								No sign or symptoms of TB	No sign or symptoms of TB
2709	Adamawa	Male	40+	2020	180	Adult.1st.Line	TDF-3TC-DTG	Working	Stage I	22.6	2022	Routine Monitoring	Active	Community	No								No sign or symptoms of TB	No sign or symptoms of TB
2710	Adamawa	Female	10-19	2020	90	Peds.1st.Line	TDF-3TC-DTG	Working	Stage I	0	2022	Targeted Monitoring	Active	Facility	Yes	2021	3	2021	Yes	2021	0	2022	No sign or symptoms of TB	No sign or symptoms of TB
2711	Adamawa	Female	20-29	2015	180	Adult.1st.Line	TDF-3TC-DTG	Working	Stage I	20	2021	Targeted Monitoring	Active	Facility	Yes	2020	3	2020	Yes	2021	20	2021	No sign or symptoms of TB	No sign or symptoms of TB
2712	Adamawa	Female	40+	2015	180	Adult.1st.Line	TDF-3TC-DTG	Working	Stage I	50.6	2022	Routine Monitoring	Active	Facility	No								No sign or symptoms of TB	No sign or symptoms of TB
2714	Adamawa	Male	40+	2007	180	Adult.1st.Line	TDF-3TC-DTG	Working	Stage I	0	2022	Routine Monitoring	Active-Transfer In	Facility	No								No sign or symptoms of TB	No sign or symptoms of TB
2715	Adamawa	Male	40+	2015	180	Adult.1st.Line	TDF-3TC-DTG	Working	Stage I	20	2021	Routine Monitoring	Active-Transfer In	Facility	No								No sign or symptoms of TB	No sign or symptoms of TB
2723	Adamawa	Female	20-29	2019	180	Adult.1st.Line	TDF-3TC-DTG	Working	Stage I	14200	2021	Targeted Monitoring	Active	Facility	Yes	2021	3	2021	Yes	2021			No sign or symptoms of TB	No sign or symptoms of TB
2724	Adamawa	Female	40+	2020	180	Adult.1st.Line	TDF-3TC-DTG	Working	Stage I	52.2	2022	Targeted Monitoring	Active	Facility	Yes	2021	3	2021	Yes	2022	52.2	2022	No sign or symptoms of TB	No sign or symptoms of TB
2725	Adamawa	Male	40+	2018	180	Adult.1st.Line	TDF-3TC-DTG	Working	Stage I	20	2021	Routine Monitoring	Active-Restart	Facility	No								No sign or symptoms of TB	No sign or symptoms of TB
2727	Adamawa	Male	20-29	2015	180	Adult.1st.Line	TDF-3TC-DTG	Working	Stage I	4850	2022	Targeted Monitoring	Active-Transfer In	Facility	Yes	2022	3	2022	Yes	2022			No sign or symptoms of TB	No sign or symptoms of TB
2728	Adamawa	Female	40+	2015	180	Adult.1st.Line	TDF-3TC-DTG	Working	Stage I	0	2022	Routine Monitoring	Active-Restart	Facility	No								No sign or symptoms of TB	No sign or symptoms of TB
2729	Adamawa	Female	40+	2009	180	Adult.1st.Line	TDF-3TC-DTG	Working	Stage I	20	2021	Routine Monitoring	Active	Facility	No								No sign or symptoms of TB	No sign or symptoms of TB
2730	Adamawa	Male	40+	2010	180	Adult.1st.Line	TDF-3TC-DTG	Working	Stage I	20	2021	Routine Monitoring	Active	Facility	No								No sign or symptoms of TB	No sign or symptoms of TB
2734	Adamawa	Male	40+	2016	180	Adult.1st.Line	TDF-3TC-DTG	Working	Stage I	40.7	2022	Routine Monitoring	Active-Transfer In	Facility	No								No sign or symptoms of TB	No sign or symptoms of TB
2736	Adamawa	Female	10-19	2017	180	Peds.1st.Line	TDF-3TC-DTG	Working	Stage I	20	2022	Routine Monitoring	Active	Facility	No								No sign or symptoms of TB	No sign or symptoms of TB
2737	Adamawa	Female	30-39	2019	180	Adult.1st.Line	TDF-3TC-DTG	Working	Stage I	20	2021	Routine Monitoring	Active	Facility	No								No sign or symptoms of TB	No sign or symptoms of TB
2738	Adamawa	Female	40+	2009	180	Adult.1st.Line	TDF-3TC-DTG	Working	Stage I	20	2021	Routine Monitoring	Active	Facility	No								No sign or symptoms of TB	No sign or symptoms of TB
2739	Adamawa	Female	30-39	2020	180	Adult.1st.Line	TDF-3TC-DTG	Working	Stage I	0	2022	Routine Monitoring	Active	Facility	No								No sign or symptoms of TB	No sign or symptoms of TB
2740	Adamawa	Male	0-9	2015	90	Peds.1st.Line	ABC-3TC-DTG	Working	Stage I	20	2022	Routine Monitoring	Active	Facility	No								No sign or symptoms of TB	No sign or symptoms of TB
2741	Adamawa	Female	30-39	2020	180	Adult.1st.Line	TDF-3TC-DTG	Working	Stage I	20	2020	Targeted Monitoring	Active	Facility	No								No sign or symptoms of TB	No sign or symptoms of TB
2742	Adamawa	Male	40+	2008	180	Adult.1st.Line	TDF-3TC-DTG	Working	Stage I	0	2020	Routine Monitoring	Active-Transfer In	Facility	No								No sign or symptoms of TB	No sign or symptoms of TB
2743	Adamawa	Male	30-39	2011	180	Adult.1st.Line	TDF-3TC-DTG	Working	Stage I	20	2022	Targeted Monitoring	Active	Facility	Yes	2021	3	2021	Yes	2022	20	2022	No sign or symptoms of TB	No sign or symptoms of TB
2744	Adamawa	Female	30-39	2012	180	Adult.1st.Line	TDF-3TC-DTG	Working	Stage I	0	2022	Routine Monitoring	Active	Facility	No								No sign or symptoms of TB	No sign or symptoms of TB
2748	Adamawa	Female	10-19	2020	180	Adult.1st.Line	TDF-3TC-DTG	Working	Stage I	318	2022	Routine Monitoring	Active	Facility	No								No sign or symptoms of TB	No sign or symptoms of TB
2752	Adamawa	Female	20-29	2021	180	Adult.1st.Line	TDF-3TC-DTG	Working	Stage I				Active	Facility	No								No sign or symptoms of TB	No sign or symptoms of TB
2753	Adamawa	Female	10-19	2014	180	Peds.1st.Line	ABC-3TC-DTG	Working	Stage I	20	2022	Routine Monitoring	Active	Facility	Yes	2020	3	2020	Yes	2022	20	2022	No sign or symptoms of TB	No sign or symptoms of TB
2754	Adamawa	Male	40+	2017	180	Adult.1st.Line	TDF-3TC-DTG	Working	Stage I	74.7	2022	Routine Monitoring	Active	Facility	No								No sign or symptoms of TB	No sign or symptoms of TB
2760	Adamawa	Male	40+	2019	180	Adult.1st.Line	TDF-3TC-DTG	Working	Stage I	20	2022	Routine Monitoring	Active	Facility	No								No sign or symptoms of TB	No sign or symptoms of TB
2763	Adamawa	Female	30-39	2011	180	Adult.1st.Line	TDF-3TC-DTG	Working	Stage I	25.4	2021	Routine Monitoring	Active	Facility	No								No sign or symptoms of TB	No sign or symptoms of TB
2766	Adamawa	Female	40+	2011	180	Adult.1st.Line	TDF-3TC-DTG	Working	Stage I	72.7	2021	Routine Monitoring	Active-Transfer In	Facility	No								No sign or symptoms of TB	No sign or symptoms of TB
2767	Adamawa	Female	30-39	2021	180	Adult.1st.Line	TDF-3TC-DTG	Working	Stage I	79.8	2022	Targeted Monitoring	Active	Facility	No								No sign or symptoms of TB	No sign or symptoms of TB
2768	Adamawa	Female	30-39	2021	180	Adult.1st.Line	TDF-3TC-DTG	Working	Stage I				Active	Clinical Platforms (PHCs/Private Clinics/Nursing Homes)	No								No sign or symptoms of TB	No sign or symptoms of TB
2773	Adamawa	Male	30-39	2018	180	Adult.1st.Line	TDF-3TC-DTG	Working	Stage I	45.7	2021	Routine Monitoring	Active-Transfer In	Facility	No								No sign or symptoms of TB	No sign or symptoms of TB
2775	Adamawa	Female	40+	2009	180	Adult.1st.Line	TDF-3TC-DTG	Working	Stage I	20	2022	Routine Monitoring	Active-Transfer In	Facility	No								No sign or symptoms of TB	No sign or symptoms of TB
2777	Adamawa	Male	0-9	2019	90	Peds.1st.Line	ABC-3TC-DTG	Working	Stage I	20	2022	Routine Monitoring	Active	Facility	No								No sign or symptoms of TB	No sign or symptoms of TB
2778	Adamawa	Female	30-39	2020	180	Adult.1st.Line	TDF-3TC-DTG	Working	Stage I				Active-Transfer In	Clinical Platforms (PHCs/Private Clinics/Nursing Homes)	No								Currently on TPT	No sign or symptoms of TB
2779	Adamawa	Female	30-39	2020	180	Adult.1st.Line	TDF-3TC-DTG	Working	Stage I	43.5	2021	Targeted Monitoring	Active-Transfer In	Facility	No								No sign or symptoms of TB	No sign or symptoms of TB
2785	Adamawa	Male	30-39	2021	180	Adult.1st.Line	TDF-3TC-DTG	Working	Stage I	28.1	2021	Routine Monitoring	Active	Community	No								No sign or symptoms of TB	No sign or symptoms of TB
2786	Adamawa	Male	30-39	2021	180	Adult.1st.Line	TDF-3TC-DTG	Working	Stage I	20.6	2021	Routine Monitoring	Active	Facility	No								No sign or symptoms of TB	No sign or symptoms of TB
2790	Adamawa	Female	30-39	2011	180	Adult.1st.Line	TDF-3TC-DTG	Working	Stage I	30.6	2022	Routine Monitoring	Active-Transfer In	Facility	Yes	2021	3	2021	Yes	2021	30.6	2022	No sign or symptoms of TB	No sign or symptoms of TB
2793	Adamawa	Female	30-39	2019	180	Adult.1st.Line	TDF-3TC-DTG	Working	Stage I				Active	Facility	No								No sign or symptoms of TB	No sign or symptoms of TB
2794	Adamawa	Female	20-29	2011	180	Adult.1st.Line	TDF-3TC-DTG	Working	Stage I	679	2022	Routine Monitoring	Active	Facility	Yes	2019	3	2020	Yes	2022	679	2022	No sign or symptoms of TB	No sign or symptoms of TB
2795	Adamawa	Female	30-39	2020	180	Adult.1st.Line	TDF-3TC-DTG	Working	Stage I	38	2022	Routine Monitoring	Active	Facility	No								No sign or symptoms of TB	No sign or symptoms of TB
2796	Adamawa	Female	30-39	2016	180	Adult.1st.Line	TDF-3TC-DTG	Working	Stage I	20	2021	Routine Monitoring	Active	Facility	Yes	2020	3	2020	Yes	2021	20	2021	No sign or symptoms of TB	No sign or symptoms of TB
2797	Adamawa	Male	30-39	2021	180	Adult.1st.Line	TDF-3TC-DTG	Working	Stage I	20	2021	Targeted Monitoring	Active	Facility	No								No sign or symptoms of TB	No sign or symptoms of TB
2798	Adamawa	Male	40+	2020	180	Adult.1st.Line	TDF-3TC-DTG	Working	Stage I	20	2021	Targeted Monitoring	Active	Facility	No								No sign or symptoms of TB	No sign or symptoms of TB
2800	Adamawa	Female	40+	2010	180	Adult.1st.Line	TDF-3TC-DTG	Working	Stage I	44.9	2022	Routine Monitoring	Active-Transfer In	Facility	No								No sign or symptoms of TB	No sign or symptoms of TB
2802	Adamawa	Female	20-29	2019	180	Adult.1st.Line	TDF-3TC-DTG	Working	Stage I	20	2022	Routine Monitoring	Active	Facility	No								No sign or symptoms of TB	No sign or symptoms of TB
2805	Adamawa	Female	20-29	2013	180	Adult.1st.Line	TDF-3TC-DTG	Working	Stage I	20	2021	Routine Monitoring	Active	Facility	No								No sign or symptoms of TB	No sign or symptoms of TB
2806	Adamawa	Male	30-39	2019	180	Adult.1st.Line	TDF-3TC-DTG	Working	Stage I	20	2021	Routine Monitoring	Active	Facility	No								No sign or symptoms of TB	No sign or symptoms of TB
2809	Adamawa	Female	40+	2019	180	Adult.1st.Line	TDF-3TC-DTG	Working	Stage I	20	2021	Routine Monitoring	Active	Facility	No								No sign or symptoms of TB	No sign or symptoms of TB
2812	Adamawa	Female	40+	2018	180	Adult.1st.Line	TDF-3TC-DTG	Working	Stage I	0	2020	Routine Monitoring	Active	Facility	No								No sign or symptoms of TB	No sign or symptoms of TB
2813	Adamawa	Female	40+	2020	180	Adult.1st.Line	TDF-3TC-DTG	Working	Stage I	20	2021	Routine Monitoring	Active	Facility	No								No sign or symptoms of TB	No sign or symptoms of TB
2814	Adamawa	Male	30-39	2020	180	Adult.1st.Line	TDF-3TC-DTG	Working	Stage I	20	2021	Targeted Monitoring	Active	Facility	No								No sign or symptoms of TB	No sign or symptoms of TB
2819	Adamawa	Female	20-29	2014	180	Adult.1st.Line	TDF-3TC-DTG	Working	Stage I	20	2021	Routine Monitoring	Active	Facility	No								No sign or symptoms of TB	No sign or symptoms of TB
2821	Adamawa	Female	30-39	2021	180	Adult.1st.Line	TDF-3TC-DTG	Working	Stage I	255	2022	Routine Monitoring	Active	Facility	No	#NAME?							Currently on TPT	No sign or symptoms of TB
2822	Adamawa	Female	20-29	2018	180	Adult.1st.Line	TDF-3TC-DTG	Working	Stage I	46.5	2022	Routine Monitoring	Active-Transfer In	Facility	No								No sign or symptoms of TB	No sign or symptoms of TB
2823	Adamawa	Female	20-29	2021	180	Adult.1st.Line	TDF-3TC-DTG	Working	Stage I	20	2022	Routine Monitoring	Active	Facility	No								No sign or symptoms of TB	No sign or symptoms of TB
2824	Adamawa	Female	40+	2019	180	Adult.1st.Line	TDF-3TC-DTG	Working	Stage I	20.5	2021	Routine Monitoring	Active	Facility	No								No sign or symptoms of TB	No sign or symptoms of TB
2825	Adamawa	Female	40+	2017	180	Adult.1st.Line	TDF-3TC-DTG	Working	Stage I	0	2021	Routine Monitoring	Active	Facility	No								No sign or symptoms of TB	No sign or symptoms of TB
2826	Adamawa	Male	20-29	2020	180	Adult.1st.Line	TDF-3TC-DTG	Working	Stage I	0	2021	Targeted Monitoring	Active	Community	No								No sign or symptoms of TB	No sign or symptoms of TB
2827	Adamawa	Female	40+	2020	180	Adult.1st.Line	TDF-3TC-DTG	Working	Stage I	27.3	2021	Routine Monitoring	Active	Facility	No								No sign or symptoms of TB	No sign or symptoms of TB
2828	Adamawa	Female	30-39	2011	180	Adult.1st.Line	TDF-3TC-DTG	Working	Stage I	21.6	2021	Routine Monitoring	Active	Facility	No								No sign or symptoms of TB	No sign or symptoms of TB
2829	Adamawa	Male	40+	2019	180	Adult.1st.Line	TDF-3TC-DTG	Working	Stage I	186	2022	Routine Monitoring	Active	Facility	Yes	2021	3	2022	Yes	2022	186	2022	No sign or symptoms of TB	No sign or symptoms of TB
2832	Adamawa	Female	40+	2014	180	Adult.1st.Line	TDF-3TC-DTG	Working	Stage I	20	2021	Routine Monitoring	Active	Facility	No								No sign or symptoms of TB	No sign or symptoms of TB
2833	Adamawa	Female	30-39	2013	180	Adult.1st.Line	TDF-3TC-DTG	Working	Stage I	20	2021	Routine Monitoring	Active	Facility	No								No sign or symptoms of TB	No sign or symptoms of TB
2835	Adamawa	Female	30-39	2020	180	Adult.1st.Line	TDF-3TC-DTG	Working	Stage I	38.9	2021	Targeted Monitoring	Active	Facility	No								No sign or symptoms of TB	No sign or symptoms of TB
2836	Adamawa	Male	30-39	2022	180	Adult.1st.Line	TDF-3TC-DTG	Working	Stage I				Active	Clinical Platforms (PHCs/Private Clinics/Nursing Homes)	No								Currently on TPT	No sign or symptoms of TB
2840	Adamawa	Male	40+	2019	180	Adult.1st.Line	TDF-3TC-DTG	Working	Stage I	27.9	2022	Routine Monitoring	Active	Facility	No								No sign or symptoms of TB	No sign or symptoms of TB
2842	Adamawa	Female	40+	2014	180	Adult.1st.Line	TDF-3TC-DTG	Working	Stage I	33.2	2022	Routine Monitoring	Active	Facility	No								No sign or symptoms of TB	No sign or symptoms of TB
2843	Adamawa	Female	30-39	2020	180	Adult.1st.Line	TDF-3TC-DTG	Working	Stage I	0	2021	Targeted Monitoring	Active	Community	No								No sign or symptoms of TB	No sign or symptoms of TB
2845	Adamawa	Female	40+	2020	180	Adult.1st.Line	TDF-3TC-DTG	Working	Stage I	46.9	2021	Targeted Monitoring	Active	Facility	No								No sign or symptoms of TB	No sign or symptoms of TB
2846	Adamawa	Female	30-39	2020	180	Adult.1st.Line	TDF-3TC-DTG	Working	Stage I	49.1	2022	Routine Monitoring	Active	Facility	No								No sign or symptoms of TB	No sign or symptoms of TB
2847	Adamawa	Female	40+	2020	180	Adult.1st.Line	TDF-3TC-DTG	Working	Stage I	20	2020	Targeted Monitoring	Active	Community	No								No sign or symptoms of TB	No sign or symptoms of TB
2849	Adamawa	Female	30-39	2016	180	Adult.1st.Line	TDF-3TC-DTG	Working	Stage I	20	2021	Routine Monitoring	Active	Facility	No								No sign or symptoms of TB	No sign or symptoms of TB
2850	Adamawa	Female	30-39	2018	180	Adult.1st.Line	TDF-3TC-DTG	Working	Stage I	20	2021	Routine Monitoring	Active	Facility	No								No sign or symptoms of TB	No sign or symptoms of TB
2851	Adamawa	Female	20-29	2021	180	Adult.1st.Line	TDF-3TC-DTG	Working	Stage I				Active	Community	No								No sign or symptoms of TB	No sign or symptoms of TB
2852	Adamawa	Female	20-29	2013	180	Adult.1st.Line	TDF-3TC-DTG	Working	Stage I	20	2021	Routine Monitoring	Active	Facility	No								No sign or symptoms of TB	No sign or symptoms of TB
2853	Adamawa	Female	30-39	2018	180	Adult.1st.Line	TDF-3TC-DTG	Working	Stage I	0	2021	Routine Monitoring	Active-Restart	Facility	Yes	2020	3	2020	Yes	2021	0	2021	No sign or symptoms of TB	No sign or symptoms of TB
2854	Adamawa	Female	30-39	2018	180	Adult.1st.Line	TDF-3TC-DTG	Working	Stage I	82.3	2021	Routine Monitoring	Active-Transfer In	Facility	Yes	2019	3	2019	Yes	2020	82.3	2021	No sign or symptoms of TB	No sign or symptoms of TB
2855	Adamawa	Female	40+	2011	180	Adult.1st.Line	TDF-3TC-DTG	Working	Stage I	27.4	2020	Routine Monitoring	Active	Facility	No								No sign or symptoms of TB	No sign or symptoms of TB
2856	Adamawa	Female	30-39	2015	180	Adult.1st.Line	TDF-3TC-DTG	Working	Stage I	20	2022	Routine Monitoring	Active	Facility	No								No sign or symptoms of TB	No sign or symptoms of TB
2857	Adamawa	Female	30-39	2020	180	Adult.1st.Line	TDF-3TC-DTG	Working	Stage I	33.8	2021	Routine Monitoring	Active	Facility	No								No sign or symptoms of TB	No sign or symptoms of TB
2858	Adamawa	Female	20-29	2017	180	Adult.1st.Line	TDF-3TC-DTG	Working	Stage I	42.9	2021	Routine Monitoring	Active	Facility	No								No sign or symptoms of TB	No sign or symptoms of TB
2859	Adamawa	Female	30-39	2021	180	Adult.1st.Line	TDF-3TC-DTG	Working	Stage I	20	2021	Targeted Monitoring	Active	Clinical Platforms (PHCs/Private Clinics/Nursing Homes)	No								No sign or symptoms of TB	No sign or symptoms of TB
2861	Adamawa	Female	30-39	2013	180	Adult.1st.Line	TDF-3TC-DTG	Working	Stage I	20	2021	Routine Monitoring	Active	Facility	No								No sign or symptoms of TB	No sign or symptoms of TB
2862	Adamawa	Male	40+	2017	180	Adult.1st.Line	TDF-3TC-DTG	Working	Stage I	20	2021	Routine Monitoring	Active	Facility	No								No sign or symptoms of TB	No sign or symptoms of TB
2863	Adamawa	Female	30-39	2021	180	Adult.1st.Line	TDF-3TC-DTG	Working	Stage I				Active	Facility	No								No sign or symptoms of TB	No sign or symptoms of TB
2864	Adamawa	Female	40+	2017	180	Adult.1st.Line	TDF-3TC-DTG	Working	Stage I	20	2022	Routine Monitoring	Active	Facility	No								No sign or symptoms of TB	No sign or symptoms of TB
2866	Adamawa	Female	40+	2019	180	Adult.1st.Line	TDF-3TC-DTG	Working	Stage I	20	2021	Routine Monitoring	Active	Facility	No								No sign or symptoms of TB	No sign or symptoms of TB
2867	Adamawa	Female	40+	2020	180	Adult.1st.Line	TDF-3TC-DTG	Working	Stage I	28.8	2021	Routine Monitoring	Active	Facility	No								No sign or symptoms of TB	No sign or symptoms of TB
2868	Adamawa	Female	30-39	2015	180	Adult.1st.Line	TDF-3TC-DTG	Working	Stage I	20	2022	Routine Monitoring	Active	Facility	Yes	2019	3	2020	Yes	2022	20	2022	No sign or symptoms of TB	No sign or symptoms of TB
2869	Adamawa	Female	30-39	2019	180	Adult.1st.Line	TDF-3TC-DTG	Working	Stage I	0	2021	Routine Monitoring	Active	Facility	No								No sign or symptoms of TB	No sign or symptoms of TB
2870	Adamawa	Male	40+	2015	180	Adult.1st.Line	TDF-3TC-DTG	Working	Stage I	42.5	2022	Routine Monitoring	Active	Facility	No								No sign or symptoms of TB	No sign or symptoms of TB
2871	Adamawa	Male	40+	2019	180	Adult.1st.Line	TDF-3TC-DTG	Working	Stage I	20	2021	Routine Monitoring	Active	Facility	No								No sign or symptoms of TB	No sign or symptoms of TB
2872	Adamawa	Male	30-39	2020	180	Adult.1st.Line	TDF-3TC-DTG	Working	Stage I	33.6	2021	Routine Monitoring	Active	Community	No								No sign or symptoms of TB	No sign or symptoms of TB
2873	Adamawa	Female	30-39	2013	180	Adult.1st.Line	TDF-3TC-DTG	Working	Stage I	20	2021	Routine Monitoring	Active	Facility	No								No sign or symptoms of TB	No sign or symptoms of TB
2875	Adamawa	Female	30-39	2012	180	Adult.1st.Line	TDF-3TC-DTG	Working	Stage I	20	2021	Routine Monitoring	Active	Facility	No								No sign or symptoms of TB	No sign or symptoms of TB
2876	Adamawa	Male	30-39	2019	180	Adult.1st.Line	TDF-3TC-DTG	Working	Stage I				Active	Facility	No								No sign or symptoms of TB	No sign or symptoms of TB
2878	Adamawa	Female	20-29	2019	180	Adult.1st.Line	TDF-3TC-DTG	Working	Stage I	26.2	2020	Routine Monitoring	Active	Facility	No								No sign or symptoms of TB	No sign or symptoms of TB
2879	Adamawa	Female	30-39	2013	180	Adult.1st.Line	TDF-3TC-DTG	Working	Stage I	20	2022	Routine Monitoring	Active	Facility	Yes	2020	3	2020	Yes	2022	20	2022	No sign or symptoms of TB	No sign or symptoms of TB
2882	Adamawa	Female	30-39	2013	180	Adult.1st.Line	TDF-3TC-DTG	Working	Stage I	0	2021	Routine Monitoring	Active	Facility	No								No sign or symptoms of TB	No sign or symptoms of TB
2883	Adamawa	Female	20-29	2018	180	Adult.1st.Line	TDF-3TC-DTG	Working	Stage I	41.4	2022	Routine Monitoring	Active	Facility	No								No sign or symptoms of TB	No sign or symptoms of TB
2884	Adamawa	Male	40+	2020	180	Adult.1st.Line	TDF-3TC-DTG	Working	Stage I				Active	Facility	No								No sign or symptoms of TB	No sign or symptoms of TB
2885	Adamawa	Female	40+	2020	180	Adult.1st.Line	TDF-3TC-DTG	Working	Stage I	20	2021	Routine Monitoring	Active	Facility	No								No sign or symptoms of TB	No sign or symptoms of TB
2892	Adamawa	Female	30-39	2009	180	Adult.1st.Line	TDF-3TC-DTG	Working	Stage I	20	2021	Routine Monitoring	Active-Transfer In	Facility	No								No sign or symptoms of TB	No sign or symptoms of TB
2893	Adamawa	Female	40+	2009	180	Adult.1st.Line	TDF-3TC-DTG	Working	Stage I	90	2021	Targeted Monitoring	Active-Transfer In	Facility	No								No sign or symptoms of TB	No sign or symptoms of TB
2894	Adamawa	Male	30-39	2018	180	Adult.1st.Line	TDF-3TC-DTG	Working	Stage I	0	2020	Routine Monitoring	Active	Facility	No								No sign or symptoms of TB	No sign or symptoms of TB
2899	Adamawa	Female	30-39	2020	180	Adult.1st.Line	TDF-3TC-DTG	Working	Stage I	103	2021	Targeted Monitoring	Active	Facility	No								No sign or symptoms of TB	No sign or symptoms of TB
2900	Adamawa	Male	30-39	2015	180	Adult.1st.Line	TDF-3TC-DTG	Working	Stage I	158	2021	Routine Monitoring	Active-Transfer In	Facility	Yes	2019	3	2020	Yes	2021	158	2021	No sign or symptoms of TB	No sign or symptoms of TB
2905	Adamawa	Female	30-39	2010	180	Adult.1st.Line	TDF-3TC-DTG	Working	Stage I	59.3	2021	Routine Monitoring	Active	Facility	No								No sign or symptoms of TB	No sign or symptoms of TB
2906	Adamawa	Female	40+	2017	180	Adult.1st.Line	TDF-3TC-DTG	Working	Stage I	20	2021	Routine Monitoring	Active	Facility	No								No sign or symptoms of TB	No sign or symptoms of TB
2907	Adamawa	Female	30-39	2021	180	Adult.1st.Line	TDF-3TC-DTG	Working	Stage I	20	2021	Targeted Monitoring	Active	Facility	No								No sign or symptoms of TB	No sign or symptoms of TB
2909	Adamawa	Female	30-39	2020	180	Adult.1st.Line	TDF-3TC-DTG	Working	Stage I	20	2022	Targeted Monitoring	Active	Community	No								No sign or symptoms of TB	No sign or symptoms of TB
2910	Adamawa	Female	10-19	2017	180	Peds.1st.Line	TDF-3TC-DTG	Working	Stage I	49.5	2022	Routine Monitoring	Active	Facility	No								No sign or symptoms of TB	No sign or symptoms of TB
2911	Adamawa	Female	40+	2010	180	Adult.1st.Line	TDF-3TC-DTG	Working	Stage I	28.6	2022	Routine Monitoring	Active	Facility	No								No sign or symptoms of TB	No sign or symptoms of TB
2913	Adamawa	Female	0-9	2017	90	Peds.1st.Line	ABC-3TC-pDTG	Working	Stage I	253	2021	Routine Monitoring	Active	Facility	Yes	2020	3	2020	Yes	2021	253	2021	No sign or symptoms of TB	No sign or symptoms of TB
2914	Adamawa	Female	40+	2011	180	Adult.1st.Line	TDF-3TC-DTG	Working	Stage I	30	2022	Routine Monitoring	Active	Facility	No								No sign or symptoms of TB	No sign or symptoms of TB
2915	Adamawa	Female	20-29	2017	180	Adult.1st.Line	TDF-3TC-DTG	Working	Stage I	20	2020	Routine Monitoring	Active-Transfer In	Facility	No								No sign or symptoms of TB	No sign or symptoms of TB
2916	Adamawa	Male	30-39	2012	180	Adult.1st.Line	TDF-3TC-DTG	Working	Stage I	20	2022	Routine Monitoring	Active	Facility	No								No sign or symptoms of TB	No sign or symptoms of TB
2917	Adamawa	Female	30-39	2021	180	Adult.1st.Line	TDF-3TC-DTG	Working	Stage I				Active	Facility	No								No sign or symptoms of TB	No sign or symptoms of TB
2918	Adamawa	Male	40+	2017	180	Adult.1st.Line	TDF-3TC-DTG	Working	Stage I	141	2022	Routine Monitoring	Active	Facility	No								No sign or symptoms of TB	No sign or symptoms of TB
2919	Adamawa	Female	40+	2012	180	Adult.1st.Line	TDF-3TC-DTG	Working	Stage I	20	2021	Routine Monitoring	Active	Facility	No								No sign or symptoms of TB	No sign or symptoms of TB
2920	Adamawa	Female	40+	2016	180	Adult.1st.Line	TDF-3TC-DTG	Working	Stage I	0	2021	Routine Monitoring	Active	Facility	Yes	2019	3	2019	Yes	2021	0	2021	No sign or symptoms of TB	No sign or symptoms of TB
2922	Adamawa	Male	40+	2018	180	Adult.1st.Line	TDF-3TC-DTG	Working	Stage I	20	2020	Routine Monitoring	Active-Transfer In	Facility	No								No sign or symptoms of TB	No sign or symptoms of TB
2923	Adamawa	Female	40+	2010	180	Adult.1st.Line	TDF-3TC-DTG	Working	Stage I	20	2022	Routine Monitoring	Active-Transfer In	Facility	Yes	2019	3	2019	Yes	2022	20	2022	No sign or symptoms of TB	No sign or symptoms of TB
2924	Adamawa	Female	40+	2012	180	Adult.1st.Line	TDF-3TC-DTG	Working	Stage I	26.7	2021	Routine Monitoring	Active	Facility	No								No sign or symptoms of TB	No sign or symptoms of TB
2925	Adamawa	Female	20-29	2017	180	Adult.1st.Line	TDF-3TC-DTG	Working	Stage I	20	2021	Routine Monitoring	Active	Facility	No								No sign or symptoms of TB	No sign or symptoms of TB
2930	Adamawa	Female	30-39	2021	180	Adult.1st.Line	TDF-3TC-DTG	Working	Stage I	18400	2022	Targeted Monitoring	Active	Clinical Platforms (PHCs/Private Clinics/Nursing Homes)	Yes	2022	3	2022	No				No sign or symptoms of TB	No sign or symptoms of TB
2932	Adamawa	Male	30-39	2020	180	Adult.1st.Line	TDF-3TC-DTG	Working	Stage I	0	2021	Routine Monitoring	Active	Facility	No								No sign or symptoms of TB	No sign or symptoms of TB
2934	Adamawa	Female	40+	2020	180	Adult.1st.Line	TDF-3TC-DTG	Working	Stage I	0	2021	Routine Monitoring	Active	Facility	No								No sign or symptoms of TB	No sign or symptoms of TB
2937	Adamawa	Female	30-39	2020	180	Adult.1st.Line	TDF-3TC-DTG	Working	Stage I	42.4	2021	Routine Monitoring	Active	Community	No								No sign or symptoms of TB	No sign or symptoms of TB
2941	Adamawa	Female	40+	2010	180	Adult.1st.Line	TDF-3TC-DTG	Working	Stage I	0	2022	Routine Monitoring	Active	Facility	No								No sign or symptoms of TB	No sign or symptoms of TB
2944	Adamawa	Female	30-39	2016	180	Adult.1st.Line	TDF-3TC-DTG	Working	Stage I	20	2021	Routine Monitoring	Active	Facility	No								No sign or symptoms of TB	No sign or symptoms of TB
2945	Adamawa	Female	40+	2017	180	Adult.1st.Line	TDF-3TC-DTG	Working	Stage I	20	2022	Routine Monitoring	Active	Facility	Yes	2021	3	2022	Yes	2022	20	2022	No sign or symptoms of TB	No sign or symptoms of TB
2947	Adamawa	Female	40+	2020	180	Adult.1st.Line	TDF-3TC-DTG	Working	Stage I	20	2021	Routine Monitoring	Active	Facility	No								No sign or symptoms of TB	No sign or symptoms of TB
2949	Adamawa	Male	30-39	2020	180	Adult.1st.Line	TDF-3TC-DTG	Working	Stage I	9890	2020	Targeted Monitoring	Active	Facility	Yes	2020	3	2020	Yes	2020			No sign or symptoms of TB	No sign or symptoms of TB
2950	Adamawa	Female	40+	2008	180	Adult.1st.Line	TDF-3TC-DTG	Working	Stage I	0	2021	Routine Monitoring	Active-Transfer In	Facility	No								No sign or symptoms of TB	No sign or symptoms of TB
2951	Adamawa	Female	30-39	2017	180	Adult.1st.Line	TDF-3TC-DTG	Working	Stage I	20	2021	Routine Monitoring	Active	Facility	No								No sign or symptoms of TB	No sign or symptoms of TB
2952	Adamawa	Male	10-19	2020	90	Peds.1st.Line	TDF-3TC-DTG	Working	Stage I	23.3	2022	Routine Monitoring	Active	Facility	Yes	2021	3	2021	Yes	2022	23.3	2022	No sign or symptoms of TB	No sign or symptoms of TB
2957	Adamawa	Male	40+	2020	180	Adult.1st.Line	TDF-3TC-DTG	Working	Stage I	20	2022	Routine Monitoring	Active	Community	No								No sign or symptoms of TB	No sign or symptoms of TB
2959	Adamawa	Female	30-39	2019	180	Adult.1st.Line	TDF-3TC-DTG	Working	Stage I	20	2021	Routine Monitoring	Active	Facility	No								No sign or symptoms of TB	No sign or symptoms of TB
2962	Adamawa	Male	40+	2017	180	Adult.1st.Line	TDF-3TC-DTG	Working	Stage I	20	2022	Routine Monitoring	Active	Facility	No								No sign or symptoms of TB	No sign or symptoms of TB
2963	Adamawa	Female	30-39	2010	180	Adult.1st.Line	TDF-3TC-DTG	Working	Stage I	20	2021	Routine Monitoring	Active	Facility	No								No sign or symptoms of TB	No sign or symptoms of TB
2966	Adamawa	Female	30-39	2016	90	Adult.2nd.Line	TDF-3TC-ATV/r	Working	Stage I	30600	2022	Targeted Monitoring	Active	Facility	Yes	2021	3	2021	Yes	2021	30600	2022	No sign or symptoms of TB	No sign or symptoms of TB
2969	Adamawa	Female	30-39	2020	180	Adult.1st.Line	TDF-3TC-DTG	Working	Stage I				Active	Facility	No								No sign or symptoms of TB	No sign or symptoms of TB
2975	Adamawa	Female	40+	2014	180	Adult.1st.Line	TDF-3TC-DTG	Working	Stage I	20	2021	Routine Monitoring	Active	Facility	No								No sign or symptoms of TB	No sign or symptoms of TB
2980	Adamawa	Male	40+	2012	180	Adult.1st.Line	TDF-3TC-DTG	Working	Stage I	156	2022	Routine Monitoring	Active	Facility	No								No sign or symptoms of TB	No sign or symptoms of TB
2983	Adamawa	Male	40+	2018	180	Adult.1st.Line	TDF-3TC-DTG	Working	Stage I	21.2	2021	Targeted Monitoring	Active-Restart	Facility	No								No sign or symptoms of TB	No sign or symptoms of TB
2984	Adamawa	Female	40+	2015	180	Adult.1st.Line	TDF-3TC-DTG	Working	Stage I	25.6	2022	Routine Monitoring	Active-Transfer In	Facility	No								No sign or symptoms of TB	No sign or symptoms of TB
2985	Adamawa	Female	40+	2008	180	Adult.1st.Line	TDF-3TC-DTG	Working	Stage I	61.4	2022	Routine Monitoring	Active-Transfer In	Facility	Yes	2019	3	2019	Yes	2022	61.4	2022	No sign or symptoms of TB	No sign or symptoms of TB
2987	Adamawa	Female	40+	2017	180	Adult.1st.Line	TDF-3TC-DTG	Working	Stage I	20	2021	Routine Monitoring	Active	Facility	No								No sign or symptoms of TB	No sign or symptoms of TB
2988	Adamawa	Female	40+	2017	180	Adult.1st.Line	TDF-3TC-DTG	Working	Stage I	20	2021	Routine Monitoring	Active	Facility	Yes	2020	3	2020	Yes	2021	20	2021	No sign or symptoms of TB	No sign or symptoms of TB
2989	Adamawa	Female	40+	2011	180	Adult.1st.Line	TDF-3TC-DTG	Working	Stage I	20	2021	Routine Monitoring	Active	Facility	No								No sign or symptoms of TB	No sign or symptoms of TB
2990	Adamawa	Male	40+	2011	180	Adult.1st.Line	TDF-3TC-DTG	Working	Stage I	31.7	2020	Routine Monitoring	Active	Facility	No								No sign or symptoms of TB	No sign or symptoms of TB
2993	Adamawa	Female	30-39	2019	180	Adult.1st.Line	TDF-3TC-DTG	Working	Stage I	0	2021	Routine Monitoring	Active	Facility	No								No sign or symptoms of TB	No sign or symptoms of TB
[truncated: 125,199 more rows]
